# Supplementary material for: cis-Bis[N-(2-furoyl)-N′,N′-diphenyl­thio­ureato-κ2 O,S]nickel(II)
Source: Acta Crystallogr Sect E Struct Rep Online. 2009 Jan 31;65(Pt 2):m242. doi: 10.1107/S160053680900302X (PMC2968138; doi:10.1107/S160053680900302X)
Supplement: Supplementary file 1 [file e-65-0m242-sup1.cif]

##############################################################################
###                                                                        ###
###        Electronic paper (Acta Crystallographica Section E)             ###
###                                                                        ###
##############################################################################
#                                                                            #
# This CIF contains the data in a paper accepted for publication in Acta     #
# Crystallographica Section E. It conforms to the requirements of Notes      #
# for Authors for Section E, and has been peer reviewed under the auspices   #
# of the IUCr Commission on Journals.                                        #
#                                                                            #
# Full details of the Crystallographic Information File format               #
# are given in the paper "The Crystallographic Information File (CIF):       #
# a New Standard Archive File for Crystallography" by S. R. Hall, F. H.      #
# Allen and I. D. Brown [Acta Cryst. (1991), A47, 655-685].                  #
#                                                                            #
# The current version of the core CIF dictionary is obtainable from          #
# ftp://ftp.iucr.org/pub/cif_core.dic. The current version number is 2.4.    #
#                                                                            #
# Software is freely available for graphical display of the structure(s) in  #
# this CIF.  For information consult the CIF home page http://www.iucr.org/  #
# cif/home.html                                                              #
#                                                                            #
# This file may be used for bona fide research purposes within the           #
# scientific community so long as proper attribution is given to the journal # 
# article from which it was obtained.                                        #
#                                                                            #
##############################################################################
                                             
data_global
_audit_creation_method     'WinGX routine CIF_UPDATE'
_audit_conform_dict_name     cif_core.dic
_audit_conform_dict_version     2.3
_journal_date_recd_electronic     2009-01-21
_journal_date_accepted     2009-01-23
_journal_name_full     'Acta Crystallographica, Section E'
_journal_year     2009
_journal_volume     65
_journal_issue      2
_journal_page_first     m242
_journal_page_last     m242
_journal_paper_category     QM
_journal_coeditor_code     GK2187
_publ_contact_author_name     'Perez, Hiram'
_publ_contact_author_address
;
Departamento de Quimica Inorganica
Facultad de Quimica
Universidad de la Habana
Habana 10400
Cuba
;
_publ_contact_author_email     hperez@fq.uh.cu
_publ_contact_author_fax     '53(7)8780684'
_publ_contact_author_phone     '53(7)8780684'
_publ_section_title
;\
<i>cis</i>-Bis[<i>N</i>-(2-furoyl)-<i>N</i>',<i>N</i>'-diphenylthioureato-\
\k^2^<i>O</i>,<i>S</i>]nickel(II)
;
loop_
    _publ_author_name
    _publ_author_address
    'P\'erez, Hiram'
;
Departamento de Qu\'imica Inorg\'anica
Facultad de Qu\'imica
Universidad de la Habana
Habana 10400
Cuba
;
    'Corr\^ea, Rodrigo S.'
;
Grupo de Cristalograf\'ia
Instituto de F\'isica de S\~ao Carlos
Universidade de S\~ao Paulo
S\~ao Carlos
Brazil
;
    'Plut\'in, Ana Mar\'ia'
;
Laboratorio de S\'intesis Org\'anica
Facultad de Qu\'imica
Universidad de la Habana
Habana 10400
Cuba
;
    'Calder\'on, Osmar'
;
Laboratorio de S\'intesis Org\'anica
Facultad de Qu\'imica
Universidad de la Habana
Habana 10400
Cuba
;
    'Duque, Julio'
;
Instituto de Ciencia y Tecnolog\'ia de Materiales
Universidad de la Habana
Habana 10400
Cuba
;
data_I
_audit_creation_method     'WinGX routine CIF_UPDATE'
_chemical_name_systematic
;
<i>cis</i>-Bis[<i>N</i>-(2-furoyl)-<i>N</i>',<i>N</i>'-diphenylthioureato-
\k^2^<i>O</i>,<i>S</i>]nickel(II)
;
_chemical_formula_moiety     'C36 H26 N4 Ni1 O4 S2'
_chemical_formula_sum     'C36 H26 N4 Ni1 O4 S2'
_chemical_formula_iupac     '[Ni (C18 H13 N2 O2 S)2]'
_chemical_formula_weight     701.46
_symmetry_cell_setting     triclinic
_symmetry_space_group_name_H-M     'P -1'
_symmetry_space_group_name_Hall     '-P 1'
loop_
    _symmetry_equiv_pos_as_xyz
    'x, y, z'
    '-x, -y, -z'
_cell_length_a     10.0458(2)
_cell_length_b     11.0030(3)
_cell_length_c     15.9718(3)
_cell_angle_alpha     72.755(2)
_cell_angle_beta     88.792(2)
_cell_angle_gamma     74.8740(10)
_cell_volume     1624.61(7)
_cell_formula_units_Z     2
_cell_measurement_reflns_used     83255
_cell_measurement_theta_min     2.91
_cell_measurement_theta_max     27.103
_cell_measurement_temperature     294
_exptl_crystal_description     prism
_exptl_crystal_colour     red
_exptl_crystal_size_max     0.145
_exptl_crystal_size_mid     0.093
_exptl_crystal_size_min     0.055
_exptl_crystal_density_diffrn     1.434
_exptl_crystal_density_method     'not measured'
_exptl_crystal_F_000     724
_exptl_absorpt_coefficient_mu     0.772
_exptl_absorpt_correction_type     Gaussian
_exptl_absorpt_process_details     '(Coppens <i>et al.</i>,  1965)'
_exptl_absorpt_correction_T_min     0.9547
_exptl_absorpt_correction_T_max     0.9796
_diffrn_radiation_type     MoK\a
_diffrn_radiation_wavelength     0.71073
_diffrn_measurement_device_type     'Nonius KappaCCD'
_diffrn_measurement_device     '95mm CCD camera on \k-goniostat'
_diffrn_measurement_method     '\f and \w'
_diffrn_reflns_number     12907
_diffrn_reflns_av_R_equivalents     0.0527
_diffrn_reflns_theta_min     3.05
_diffrn_reflns_theta_max     27.13
_diffrn_reflns_theta_full     27.13
_diffrn_measured_fraction_theta_max     0.98
_diffrn_measured_fraction_theta_full     0.98
_diffrn_reflns_limit_h_min     -12
_diffrn_reflns_limit_h_max     12
_diffrn_reflns_limit_k_min     -13
_diffrn_reflns_limit_k_max     14
_diffrn_reflns_limit_l_min     -17
_diffrn_reflns_limit_l_max     20
_reflns_number_total     7027
_reflns_number_gt     5083
_reflns_threshold_expression     I>2\s(I)
_refine_ls_structure_factor_coef     Fsqd
_refine_ls_matrix_type     full
_refine_ls_R_factor_gt     0.064
_refine_ls_wR_factor_ref     0.1451
_refine_ls_goodness_of_fit_ref     1.22
_refine_ls_restrained_S_all     1.22
_refine_ls_number_reflns     7027
_refine_ls_number_parameters     424
_refine_ls_number_restraints     0
_refine_ls_hydrogen_treatment     constr
_refine_ls_weighting_scheme     calc
_refine_ls_weighting_details
       'calc w = 1/[\s^2^(Fo^2^)+(0.0511P)^2^+0.2693P] where P=(Fo^2^+2Fc^2^)/3'
_refine_ls_shift/su_max     0
_refine_diff_density_max     0.333
_refine_diff_density_min     -0.455
_refine_ls_extinction_method     none
loop_
    _atom_type_symbol
    _atom_type_description
    _atom_type_scat_dispersion_real
    _atom_type_scat_dispersion_imag
    _atom_type_scat_source
    C C 0.0033 0.0016 'International Tables Vol C Tables 4.2.6.8 and 6.1.1.4'
    H H 0 0 'International Tables Vol C Tables 4.2.6.8 and 6.1.1.4'
    N N 0.0061 0.0033 'International Tables Vol C Tables 4.2.6.8 and 6.1.1.4'
    O O 0.0106 0.006 'International Tables Vol C Tables 4.2.6.8 and 6.1.1.4'
    S S 0.1246 0.1234 'International Tables Vol C Tables 4.2.6.8 and 6.1.1.4'
    Ni Ni 0.3393 1.1124 'International Tables Vol C Tables 4.2.6.8 and 6.1.1.4'
_computing_data_collection     'COLLECT (Enraf--Nonius, 2000)'
_computing_cell_refinement     'DENZO/SCALEPACK (Otwinowski & Minor, 1997)'
_computing_data_reduction     'DENZO/SCALEPACK (Otwinowski & Minor, 1997)'
_computing_structure_solution     'SHELXS97 (Sheldrick, 2008)'
_computing_structure_refinement     'SHELXL97 (Sheldrick, 2008)'
_computing_molecular_graphics     'ORTEP-3 (Farrugia, 1997)'
_computing_publication_material     'WinGX (Farrugia, 1999)'
loop_
    _atom_site_type_symbol
    _atom_site_label
    _atom_site_fract_x
    _atom_site_fract_y
    _atom_site_fract_z
    _atom_site_U_iso_or_equiv
    _atom_site_adp_type
    _atom_site_calc_flag
    _atom_site_refinement_flags
    _atom_site_occupancy
    _atom_site_disorder_assembly
    _atom_site_disorder_group
    Ni Ni1 0.10992(4) 0.16148(4) 0.22008(2) 0.04396(16) Uani d . 1 . .
    S S2 0.17245(9) 0.12133(9) 0.09958(6) 0.0542(3) Uani d . 1 . .
    S S1 0.27714(9) -0.00834(9) 0.27898(6) 0.0562(3) Uani d . 1 . .
    C C25 0.1818(3) 0.1120(3) -0.0847(2) 0.0468(8) Uani d . 1 . .
    C C3 0.0498(3) 0.2104(3) 0.4681(2) 0.0461(8) Uani d . 1 . .
    O O2 -0.0374(2) 0.3346(2) 0.43990(16) 0.0594(6) Uani d . 1 . .
    C C5 -0.0320(4) 0.2626(5) 0.5856(3) 0.0802(13) Uani d . 1 . .
    H H5 -0.0504 0.2582 0.6436 0.096 Uiso calc R 1 . .
    O O1 0.0615(2) 0.2029(2) 0.32411(14) 0.0539(6) Uani d . 1 . .
    C C16 0.4337(4) -0.2623(4) 0.7121(2) 0.0608(10) Uani d . 1 . .
    H H16 0.4447 -0.2931 0.7731 0.073 Uiso calc R 1 . .
    C C9 0.5753(5) -0.4263(4) 0.3721(3) 0.0758(12) Uani d . 1 . .
    H H9 0.568 -0.5109 0.3778 0.091 Uiso calc R 1 . .
    O O3 -0.0437(2) 0.3025(2) 0.16983(14) 0.0551(6) Uani d . 1 . .
    N N4 0.0672(3) 0.2042(3) -0.06320(16) 0.0485(7) Uani d . 1 . .
    O O4 -0.2840(2) 0.4849(2) 0.14960(16) 0.0649(7) Uani d . 1 . .
    C C15 0.5424(4) -0.2347(4) 0.6641(2) 0.0592(9) Uani d . 1 . .
    H H15 0.6265 -0.2459 0.6926 0.071 Uiso calc R 1 . .
    N N2 0.3911(3) -0.1353(3) 0.43740(16) 0.0433(6) Uani d . 1 . .
    N N1 0.2152(3) 0.0424(3) 0.43601(16) 0.0427(6) Uani d . 1 . .
    C C31 -0.0362(3) 0.2842(3) -0.1339(2) 0.0459(8) Uani d . 1 . .
    C C17 0.3089(4) -0.2447(4) 0.6709(2) 0.0593(10) Uani d . 1 . .
    H H17 0.2351 -0.2628 0.7039 0.071 Uiso calc R 1 . .
    C C22 -0.3081(4) 0.5271(4) 0.0059(3) 0.0696(11) Uani d . 1 . .
    H H22 -0.2911 0.5258 -0.0513 0.084 Uiso calc R 1 . .
    C C21 -0.2258(3) 0.4548(3) 0.0779(2) 0.0467(8) Uani d . 1 . .
    C C13 0.4024(3) -0.1739(3) 0.5320(2) 0.0420(7) Uani d . 1 . .
    C C7 0.4894(3) -0.2189(3) 0.3976(2) 0.0456(8) Uani d . 1 . .
    C C12 0.5971(4) -0.1767(4) 0.3554(2) 0.0641(10) Uani d . 1 . .
    H H12 0.6045 -0.0921 0.3495 0.077 Uiso calc R 1 . .
    C C18 0.2929(3) -0.2002(3) 0.5805(2) 0.0491(8) Uani d . 1 . .
    H H18 0.2082 -0.188 0.5524 0.059 Uiso calc R 1 . .
    N N3 -0.0573(3) 0.3195(3) 0.02013(16) 0.0476(7) Uani d . 1 . .
    C C1 0.1123(3) 0.1489(3) 0.4017(2) 0.0424(7) Uani d . 1 . .
    C C26 0.3131(4) 0.1250(4) -0.0810(2) 0.0650(10) Uani d . 1 . .
    H H26 0.3293 0.1915 -0.0611 0.078 Uiso calc R 1 . .
    C C36 -0.1497(4) 0.2426(4) -0.1455(2) 0.0574(9) Uani d . 1 . .
    H H36 -0.1617 0.1644 -0.1075 0.069 Uiso calc R 1 . .
    C C14 0.5278(3) -0.1902(3) 0.5730(2) 0.0521(9) Uani d . 1 . .
    H H14 0.6016 -0.1716 0.5402 0.063 Uiso calc R 1 . .
    C C20 0.0522(3) 0.2238(3) 0.0169(2) 0.0439(8) Uani d . 1 . .
    C C4 0.0562(4) 0.1639(4) 0.5560(2) 0.0667(11) Uani d . 1 . .
    H H4 0.1089 0.082 0.5907 0.08 Uiso calc R 1 . .
    C C19 -0.0975(3) 0.3501(3) 0.0924(2) 0.0463(8) Uani d . 1 . .
    C C32 -0.0178(4) 0.3994(4) -0.1894(2) 0.0598(10) Uani d . 1 . .
    H H32 0.0595 0.4273 -0.1816 0.072 Uiso calc R 1 . .
    C C27 0.4219(4) 0.0402(5) -0.1067(3) 0.0723(12) Uani d . 1 . .
    H H27 0.5106 0.0504 -0.1044 0.087 Uiso calc R 1 . .
    C C35 -0.2467(4) 0.3177(4) -0.2142(3) 0.0692(11) Uani d . 1 . .
    H H35 -0.3235 0.2895 -0.2229 0.083 Uiso calc R 1 . .
    C C23 -0.4244(4) 0.6049(4) 0.0329(3) 0.0777(13) Uani d . 1 . .
    H H23 -0.4994 0.6652 -0.0028 0.093 Uiso calc R 1 . .
    C C8 0.4766(4) -0.3430(4) 0.4059(2) 0.0582(9) Uani d . 1 . .
    H H8 0.4028 -0.3707 0.4338 0.07 Uiso calc R 1 . .
    C C11 0.6944(4) -0.2612(5) 0.3217(3) 0.0796(13) Uani d . 1 . .
    H H11 0.7676 -0.2335 0.2929 0.095 Uiso calc R 1 . .
    C C30 0.1591(4) 0.0128(4) -0.1135(3) 0.0716(12) Uani d . 1 . .
    H H30 0.0705 0.0024 -0.116 0.086 Uiso calc R 1 . .
    C C10 0.6831(5) -0.3862(5) 0.3306(3) 0.0824(15) Uani d . 1 . .
    H H10 0.749 -0.4433 0.3083 0.099 Uiso calc R 1 . .
    C C2 0.2900(3) -0.0298(3) 0.3898(2) 0.0406(7) Uani d . 1 . .
    C C33 -0.1163(5) 0.4739(4) -0.2575(2) 0.0729(12) Uani d . 1 . .
    H H33 -0.1051 0.5524 -0.2957 0.087 Uiso calc R 1 . .
    C C6 -0.0839(4) 0.3632(4) 0.5149(3) 0.0714(12) Uani d . 1 . .
    H H6 -0.1441 0.4428 0.516 0.086 Uiso calc R 1 . .
    C C28 0.4000(5) -0.0574(4) -0.1351(3) 0.0759(12) Uani d . 1 . .
    H H28 0.4735 -0.1146 -0.152 0.091 Uiso calc R 1 . .
    C C24 -0.4066(4) 0.5758(4) 0.1190(3) 0.0731(12) Uani d . 1 . .
    H H24 -0.4696 0.6127 0.1541 0.088 Uiso calc R 1 . .
    C C34 -0.2292(5) 0.4322(4) -0.2686(3) 0.0727(12) Uani d . 1 . .
    H H34 -0.2951 0.4831 -0.3141 0.087 Uiso calc R 1 . .
    C C29 0.2695(5) -0.0716(4) -0.1389(3) 0.0892(15) Uani d . 1 . .
    H H29 0.2545 -0.1387 -0.1587 0.107 Uiso calc R 1 . .
loop_
    _atom_site_aniso_label
    _atom_site_aniso_U_11
    _atom_site_aniso_U_22
    _atom_site_aniso_U_33
    _atom_site_aniso_U_12
    _atom_site_aniso_U_13
    _atom_site_aniso_U_23
    Ni1 0.0427(3) 0.0473(3) 0.0365(3) -0.00044(19) 0.00223(18) -0.01466(19)
    S2 0.0514(5) 0.0615(6) 0.0397(5) 0.0050(4) 0.0030(4) -0.0179(4)
    S1 0.0577(6) 0.0587(6) 0.0390(5) 0.0128(4) -0.0016(4) -0.0198(4)
    C25 0.0448(19) 0.054(2) 0.0376(17) -0.0041(16) 0.0069(14) -0.0156(15)
    C3 0.0386(18) 0.050(2) 0.050(2) 0.0001(16) 0.0030(15) -0.0261(16)
    O2 0.0571(15) 0.0555(15) 0.0630(16) 0.0006(12) 0.0088(12) -0.0282(12)
    C5 0.074(3) 0.107(4) 0.062(3) 0.003(3) 0.009(2) -0.053(3)
    O1 0.0560(14) 0.0540(14) 0.0398(13) 0.0092(11) -0.0010(11) -0.0170(11)
    C16 0.085(3) 0.051(2) 0.0396(19) -0.005(2) -0.001(2) -0.0148(16)
    C9 0.092(3) 0.055(3) 0.072(3) 0.012(2) -0.007(2) -0.033(2)
    O3 0.0536(14) 0.0612(15) 0.0385(13) 0.0073(12) -0.0005(11) -0.0164(11)
    N4 0.0485(16) 0.0541(17) 0.0400(15) -0.0026(14) 0.0014(12) -0.0197(13)
    O4 0.0590(16) 0.0630(17) 0.0567(15) 0.0087(13) 0.0086(12) -0.0164(13)
    C15 0.063(2) 0.059(2) 0.054(2) -0.0102(19) -0.0128(19) -0.0181(18)
    N2 0.0391(14) 0.0483(16) 0.0365(14) 0.0020(12) 0.0014(11) -0.0161(12)
    N1 0.0402(15) 0.0449(16) 0.0402(15) -0.0032(13) 0.0032(12) -0.0157(12)
    C31 0.0480(19) 0.048(2) 0.0372(17) -0.0029(16) 0.0041(15) -0.0148(15)
    C17 0.063(2) 0.058(2) 0.048(2) -0.0072(19) 0.0146(18) -0.0113(17)
    C22 0.068(3) 0.064(3) 0.065(3) 0.009(2) -0.016(2) -0.025(2)
    C21 0.0481(19) 0.0432(19) 0.0446(19) -0.0021(16) 0.0011(15) -0.0156(15)
    C13 0.0431(18) 0.0412(18) 0.0402(17) -0.0040(15) 0.0019(14) -0.0164(14)
    C7 0.0408(18) 0.050(2) 0.0373(17) 0.0059(15) 0.0032(14) -0.0159(15)
    C12 0.052(2) 0.076(3) 0.060(2) -0.005(2) 0.0154(18) -0.026(2)
    C18 0.0429(19) 0.056(2) 0.0444(19) -0.0071(16) 0.0036(15) -0.0140(16)
    N3 0.0529(17) 0.0500(17) 0.0378(15) -0.0060(14) 0.0036(13) -0.0170(13)
    C1 0.0399(18) 0.0474(19) 0.0410(18) -0.0105(16) 0.0067(14) -0.0161(15)
    C26 0.059(2) 0.086(3) 0.060(2) -0.020(2) 0.0100(19) -0.036(2)
    C36 0.057(2) 0.056(2) 0.056(2) -0.0100(19) -0.0011(18) -0.0170(18)
    C14 0.049(2) 0.056(2) 0.050(2) -0.0113(17) -0.0010(16) -0.0159(17)
    C20 0.0463(19) 0.048(2) 0.0381(17) -0.0114(16) 0.0077(14) -0.0151(15)
    C4 0.062(2) 0.085(3) 0.046(2) 0.007(2) -0.0003(18) -0.030(2)
    C19 0.0476(19) 0.0430(19) 0.0439(19) -0.0068(16) 0.0017(15) -0.0110(15)
    C32 0.066(2) 0.056(2) 0.057(2) -0.015(2) 0.0057(19) -0.0177(19)
    C27 0.049(2) 0.104(4) 0.067(3) -0.013(2) 0.0125(19) -0.037(3)
    C35 0.055(2) 0.075(3) 0.078(3) -0.003(2) -0.010(2) -0.034(2)
    C23 0.061(3) 0.059(3) 0.097(4) 0.016(2) -0.026(2) -0.025(2)
    C8 0.065(2) 0.054(2) 0.053(2) -0.0037(19) 0.0029(18) -0.0217(18)
    C11 0.054(2) 0.107(4) 0.068(3) 0.000(3) 0.017(2) -0.031(3)
    C30 0.063(3) 0.069(3) 0.100(3) -0.022(2) 0.023(2) -0.047(2)
    C10 0.064(3) 0.108(4) 0.054(3) 0.024(3) 0.004(2) -0.035(3)
    C2 0.0364(17) 0.0440(19) 0.0410(17) -0.0074(15) 0.0015(14) -0.0149(15)
    C33 0.095(3) 0.053(2) 0.052(2) -0.003(2) 0.004(2) -0.0043(19)
    C6 0.061(2) 0.077(3) 0.083(3) 0.000(2) 0.012(2) -0.052(3)
    C28 0.070(3) 0.073(3) 0.076(3) 0.000(2) 0.022(2) -0.027(2)
    C24 0.057(3) 0.059(3) 0.090(3) 0.010(2) 0.007(2) -0.025(2)
    C34 0.074(3) 0.070(3) 0.060(3) 0.012(2) -0.016(2) -0.026(2)
    C29 0.084(3) 0.068(3) 0.135(4) -0.021(3) 0.037(3) -0.061(3)
_geom_special_details
;
All e.s.d.'s (except the e.s.d. in the dihedral angle between two l.s. planes)
are estimated using the full covariance matrix. The cell e.s.d.'s are taken
into account individually in the estimation of e.s.d.'s in distances, angles
and torsion angles; correlations between e.s.d.'s in cell parameters are only
used when they are defined by crystal symmetry. An approximate (isotropic)
treatment of cell e.s.d.'s is used for estimating e.s.d.'s involving l.s.
planes.
;
loop_
    _geom_bond_atom_site_label_1
    _geom_bond_atom_site_label_2
    _geom_bond_site_symmetry_2
    _geom_bond_distance
    _geom_bond_publ_flag
    Ni1 O3 . 1.870(2) y
    Ni1 O1 . 1.872(2) y
    Ni1 S1 . 2.1412(9) y
    Ni1 S2 . 2.1452(9) y
    S2 C20 . 1.717(3) ?
    S1 C2 . 1.718(3) ?
    C25 C26 . 1.368(5) ?
    C25 C30 . 1.373(5) ?
    C25 N4 . 1.433(4) ?
    C3 C4 . 1.341(5) ?
    C3 O2 . 1.366(4) ?
    C3 C1 . 1.468(4) ?
    O2 C6 . 1.370(4) ?
    C5 C6 . 1.325(6) ?
    C5 C4 . 1.405(5) ?
    C5 H5 . 0.93 ?
    O1 C1 . 1.257(4) ?
    C16 C15 . 1.368(5) ?
    C16 C17 . 1.369(5) ?
    C16 H16 . 0.93 ?
    C9 C10 . 1.361(6) ?
    C9 C8 . 1.381(5) ?
    C9 H9 . 0.93 ?
    O3 C19 . 1.261(4) ?
    N4 C20 . 1.357(4) ?
    N4 C31 . 1.452(4) ?
    O4 C24 . 1.360(4) ?
    O4 C21 . 1.364(4) ?
    C15 C14 . 1.387(5) ?
    C15 H15 . 0.93 ?
    N2 C2 . 1.360(4) ?
    N2 C7 . 1.440(4) ?
    N2 C13 . 1.441(4) ?
    N1 C2 . 1.323(4) ?
    N1 C1 . 1.324(4) ?
    C31 C36 . 1.369(5) ?
    C31 C32 . 1.370(5) ?
    C17 C18 . 1.379(4) ?
    C17 H17 . 0.93 ?
    C22 C21 . 1.339(5) ?
    C22 C23 . 1.400(5) ?
    C22 H22 . 0.93 ?
    C21 C19 . 1.456(4) ?
    C13 C18 . 1.376(4) ?
    C13 C14 . 1.376(4) ?
    C7 C8 . 1.372(5) ?
    C7 C12 . 1.374(5) ?
    C12 C11 . 1.383(5) ?
    C12 H12 . 0.93 ?
    C18 H18 . 0.93 ?
    N3 C20 . 1.322(4) ?
    N3 C19 . 1.323(4) ?
    C26 C27 . 1.381(5) ?
    C26 H26 . 0.93 ?
    C36 C35 . 1.388(5) ?
    C36 H36 . 0.93 ?
    C14 H14 . 0.93 ?
    C4 H4 . 0.93 ?
    C32 C33 . 1.388(5) ?
    C32 H32 . 0.93 ?
    C27 C28 . 1.350(6) ?
    C27 H27 . 0.93 ?
    C35 C34 . 1.354(6) ?
    C35 H35 . 0.93 ?
    C23 C24 . 1.321(6) ?
    C23 H23 . 0.93 ?
    C8 H8 . 0.93 ?
    C11 C10 . 1.374(6) ?
    C11 H11 . 0.93 ?
    C30 C29 . 1.387(5) ?
    C30 H30 . 0.93 ?
    C10 H10 . 0.93 ?
    C33 C34 . 1.363(6) ?
    C33 H33 . 0.93 ?
    C6 H6 . 0.93 ?
    C28 C29 . 1.365(6) ?
    C28 H28 . 0.93 ?
    C24 H24 . 0.93 ?
    C34 H34 . 0.93 ?
    C29 H29 . 0.93 ?
loop_
    _geom_angle_atom_site_label_1
    _geom_angle_atom_site_label_2
    _geom_angle_atom_site_label_3
    _geom_angle_site_symmetry_1
    _geom_angle_site_symmetry_3
    _geom_angle
    _geom_angle_publ_flag
    O3 Ni1 O1 . . 84.21(9) y
    O3 Ni1 S1 . . 176.26(8) y
    O1 Ni1 S1 . . 95.90(7) y
    O3 Ni1 S2 . . 95.82(7) y
    O1 Ni1 S2 . . 176.87(8) y
    S1 Ni1 S2 . . 84.28(3) y
    C20 S2 Ni1 . . 108.55(11) ?
    C2 S1 Ni1 . . 108.64(11) ?
    C26 C25 C30 . . 119.3(3) ?
    C26 C25 N4 . . 120.9(3) ?
    C30 C25 N4 . . 119.7(3) ?
    C4 C3 O2 . . 110.4(3) ?
    C4 C3 C1 . . 131.4(3) ?
    O2 C3 C1 . . 118.1(3) ?
    C3 O2 C6 . . 105.1(3) ?
    C6 C5 C4 . . 106.7(4) ?
    C6 C5 H5 . . 126.7 ?
    C4 C5 H5 . . 126.7 ?
    C1 O1 Ni1 . . 131.4(2) ?
    C15 C16 C17 . . 120.4(3) ?
    C15 C16 H16 . . 119.8 ?
    C17 C16 H16 . . 119.8 ?
    C10 C9 C8 . . 120.9(4) ?
    C10 C9 H9 . . 119.6 ?
    C8 C9 H9 . . 119.6 ?
    C19 O3 Ni1 . . 131.6(2) ?
    C20 N4 C25 . . 124.4(3) ?
    C20 N4 C31 . . 118.9(3) ?
    C25 N4 C31 . . 116.6(2) ?
    C24 O4 C21 . . 105.7(3) ?
    C16 C15 C14 . . 120.3(3) ?
    C16 C15 H15 . . 119.8 ?
    C14 C15 H15 . . 119.8 ?
    C2 N2 C7 . . 122.7(2) ?
    C2 N2 C13 . . 121.6(2) ?
    C7 N2 C13 . . 115.6(2) ?
    C2 N1 C1 . . 123.9(3) ?
    C36 C31 C32 . . 120.5(3) ?
    C36 C31 N4 . . 119.8(3) ?
    C32 C31 N4 . . 119.7(3) ?
    C16 C17 C18 . . 119.9(3) ?
    C16 C17 H17 . . 120.1 ?
    C18 C17 H17 . . 120.1 ?
    C21 C22 C23 . . 107.3(4) ?
    C21 C22 H22 . . 126.4 ?
    C23 C22 H22 . . 126.4 ?
    C22 C21 O4 . . 109.6(3) ?
    C22 C21 C19 . . 132.7(3) ?
    O4 C21 C19 . . 117.7(3) ?
    C18 C13 C14 . . 120.5(3) ?
    C18 C13 N2 . . 121.0(3) ?
    C14 C13 N2 . . 118.4(3) ?
    C8 C7 C12 . . 120.9(3) ?
    C8 C7 N2 . . 118.7(3) ?
    C12 C7 N2 . . 120.3(3) ?
    C7 C12 C11 . . 119.3(4) ?
    C7 C12 H12 . . 120.3 ?
    C11 C12 H12 . . 120.3 ?
    C13 C18 C17 . . 119.9(3) ?
    C13 C18 H18 . . 120.1 ?
    C17 C18 H18 . . 120.1 ?
    C20 N3 C19 . . 124.5(3) ?
    O1 C1 N1 . . 131.0(3) ?
    O1 C1 C3 . . 117.0(3) ?
    N1 C1 C3 . . 112.0(3) ?
    C25 C26 C27 . . 120.5(4) ?
    C25 C26 H26 . . 119.7 ?
    C27 C26 H26 . . 119.7 ?
    C31 C36 C35 . . 119.7(4) ?
    C31 C36 H36 . . 120.2 ?
    C35 C36 H36 . . 120.2 ?
    C13 C14 C15 . . 119.0(3) ?
    C13 C14 H14 . . 120.5 ?
    C15 C14 H14 . . 120.5 ?
    N3 C20 N4 . . 114.0(3) ?
    N3 C20 S2 . . 128.9(2) ?
    N4 C20 S2 . . 117.1(2) ?
    C3 C4 C5 . . 106.7(4) ?
    C3 C4 H4 . . 126.6 ?
    C5 C4 H4 . . 126.6 ?
    O3 C19 N3 . . 130.4(3) ?
    O3 C19 C21 . . 116.7(3) ?
    N3 C19 C21 . . 112.8(3) ?
    C31 C32 C33 . . 119.1(4) ?
    C31 C32 H32 . . 120.4 ?
    C33 C32 H32 . . 120.4 ?
    C28 C27 C26 . . 120.3(4) ?
    C28 C27 H27 . . 119.8 ?
    C26 C27 H27 . . 119.8 ?
    C34 C35 C36 . . 119.7(4) ?
    C34 C35 H35 . . 120.1 ?
    C36 C35 H35 . . 120.1 ?
    C24 C23 C22 . . 106.4(4) ?
    C24 C23 H23 . . 126.8 ?
    C22 C23 H23 . . 126.8 ?
    C7 C8 C9 . . 118.9(4) ?
    C7 C8 H8 . . 120.5 ?
    C9 C8 H8 . . 120.5 ?
    C10 C11 C12 . . 120.1(4) ?
    C10 C11 H11 . . 120 ?
    C12 C11 H11 . . 120 ?
    C25 C30 C29 . . 119.4(4) ?
    C25 C30 H30 . . 120.3 ?
    C29 C30 H30 . . 120.3 ?
    C9 C10 C11 . . 119.9(4) ?
    C9 C10 H10 . . 120 ?
    C11 C10 H10 . . 120 ?
    N1 C2 N2 . . 114.9(3) ?
    N1 C2 S1 . . 129.1(2) ?
    N2 C2 S1 . . 116.0(2) ?
    C34 C33 C32 . . 120.1(4) ?
    C34 C33 H33 . . 120 ?
    C32 C33 H33 . . 120 ?
    C5 C6 O2 . . 111.1(3) ?
    C5 C6 H6 . . 124.5 ?
    O2 C6 H6 . . 124.5 ?
    C27 C28 C29 . . 119.7(4) ?
    C27 C28 H28 . . 120.1 ?
    C29 C28 H28 . . 120.1 ?
    C23 C24 O4 . . 111.1(4) ?
    C23 C24 H24 . . 124.5 ?
    O4 C24 H24 . . 124.5 ?
    C35 C34 C33 . . 120.9(4) ?
    C35 C34 H34 . . 119.6 ?
    C33 C34 H34 . . 119.6 ?
    C28 C29 C30 . . 120.7(4) ?
    C28 C29 H29 . . 119.7 ?
    C30 C29 H29 . . 119.7 ?
loop_
    _geom_torsion_atom_site_label_1
    _geom_torsion_atom_site_label_2
    _geom_torsion_atom_site_label_3
    _geom_torsion_atom_site_label_4
    _geom_torsion_site_symmetry_1
    _geom_torsion_site_symmetry_2
    _geom_torsion_site_symmetry_3
    _geom_torsion_site_symmetry_4
    _geom_torsion
    _geom_torsion_publ_flag
    C4 C3 O2 C6 . . . . 0.5(4) ?
    C1 C3 O2 C6 . . . . 177.2(3) ?
    C26 C25 N4 C20 . . . . -62.4(5) ?
    C30 C25 N4 C20 . . . . 120.9(4) ?
    C26 C25 N4 C31 . . . . 115.4(4) ?
    C30 C25 N4 C31 . . . . -61.4(4) ?
    C17 C16 C15 C14 . . . . -0.8(6) ?
    C20 N4 C31 C36 . . . . -89.2(4) ?
    C25 N4 C31 C36 . . . . 93.0(4) ?
    C20 N4 C31 C32 . . . . 92.1(4) ?
    C25 N4 C31 C32 . . . . -85.8(4) ?
    C15 C16 C17 C18 . . . . 0.6(6) ?
    C23 C22 C21 O4 . . . . -0.9(5) ?
    C23 C22 C21 C19 . . . . 174.7(4) ?
    C24 O4 C21 C22 . . . . 1.5(4) ?
    C24 O4 C21 C19 . . . . -174.8(3) ?
    C2 N2 C13 C18 . . . . 55.4(4) ?
    C7 N2 C13 C18 . . . . -122.0(3) ?
    C2 N2 C13 C14 . . . . -127.7(3) ?
    C7 N2 C13 C14 . . . . 55.0(4) ?
    C2 N2 C7 C8 . . . . -106.7(4) ?
    C13 N2 C7 C8 . . . . 70.7(4) ?
    C2 N2 C7 C12 . . . . 76.1(4) ?
    C13 N2 C7 C12 . . . . -106.6(4) ?
    C8 C7 C12 C11 . . . . -0.6(5) ?
    N2 C7 C12 C11 . . . . 176.6(3) ?
    C14 C13 C18 C17 . . . . -0.8(5) ?
    N2 C13 C18 C17 . . . . 176.1(3) ?
    C16 C17 C18 C13 . . . . 0.2(5) ?
    C2 N1 C1 O1 . . . . 1.4(6) ?
    C2 N1 C1 C3 . . . . -178.9(3) ?
    C4 C3 C1 O1 . . . . 162.4(4) ?
    O2 C3 C1 O1 . . . . -13.5(4) ?
    C4 C3 C1 N1 . . . . -17.3(5) ?
    O2 C3 C1 N1 . . . . 166.8(3) ?
    C30 C25 C26 C27 . . . . 0.5(6) ?
    N4 C25 C26 C27 . . . . -176.3(3) ?
    C32 C31 C36 C35 . . . . 0.2(5) ?
    N4 C31 C36 C35 . . . . -178.6(3) ?
    C18 C13 C14 C15 . . . . 0.6(5) ?
    N2 C13 C14 C15 . . . . -176.3(3) ?
    C16 C15 C14 C13 . . . . 0.2(5) ?
    C19 N3 C20 N4 . . . . 175.3(3) ?
    C19 N3 C20 S2 . . . . -3.1(5) ?
    C25 N4 C20 N3 . . . . 176.0(3) ?
    C31 N4 C20 N3 . . . . -1.7(4) ?
    C25 N4 C20 S2 . . . . -5.4(4) ?
    C31 N4 C20 S2 . . . . 176.9(2) ?
    Ni1 S2 C20 N3 . . . . 4.5(3) ?
    Ni1 S2 C20 N4 . . . . -173.9(2) ?
    O2 C3 C4 C5 . . . . 0.4(5) ?
    C1 C3 C4 C5 . . . . -175.7(3) ?
    C6 C5 C4 C3 . . . . -1.3(5) ?
    Ni1 O3 C19 N3 . . . . -4.2(6) ?
    Ni1 O3 C19 C21 . . . . 174.8(2) ?
    C20 N3 C19 O3 . . . . 2.3(6) ?
    C20 N3 C19 C21 . . . . -176.7(3) ?
    C22 C21 C19 O3 . . . . 179.0(4) ?
    O4 C21 C19 O3 . . . . -5.6(5) ?
    C22 C21 C19 N3 . . . . -1.8(6) ?
    O4 C21 C19 N3 . . . . 173.5(3) ?
    C36 C31 C32 C33 . . . . 0.3(5) ?
    N4 C31 C32 C33 . . . . 179.0(3) ?
    C25 C26 C27 C28 . . . . -0.5(6) ?
    C31 C36 C35 C34 . . . . -0.8(6) ?
    C21 C22 C23 C24 . . . . 0.0(5) ?
    C12 C7 C8 C9 . . . . 0.9(5) ?
    N2 C7 C8 C9 . . . . -176.3(3) ?
    C10 C9 C8 C7 . . . . -0.5(6) ?
    C7 C12 C11 C10 . . . . -0.1(6) ?
    C26 C25 C30 C29 . . . . -0.4(6) ?
    N4 C25 C30 C29 . . . . 176.4(4) ?
    C8 C9 C10 C11 . . . . -0.2(6) ?
    C12 C11 C10 C9 . . . . 0.5(7) ?
    C1 N1 C2 N2 . . . . 180.0(3) ?
    C1 N1 C2 S1 . . . . 0.3(5) ?
    C7 N2 C2 N1 . . . . -175.0(3) ?
    C13 N2 C2 N1 . . . . 7.8(4) ?
    C7 N2 C2 S1 . . . . 4.8(4) ?
    C13 N2 C2 S1 . . . . -172.4(2) ?
    Ni1 S1 C2 N1 . . . . -1.0(3) ?
    Ni1 S1 C2 N2 . . . . 179.3(2) ?
    C31 C32 C33 C34 . . . . -0.1(6) ?
    C4 C5 C6 O2 . . . . 1.6(5) ?
    C3 O2 C6 C5 . . . . -1.4(4) ?
    C26 C27 C28 C29 . . . . 0.4(7) ?
    C22 C23 C24 O4 . . . . 1.0(5) ?
    C21 O4 C24 C23 . . . . -1.6(5) ?
    C36 C35 C34 C33 . . . . 1.0(6) ?
    C32 C33 C34 C35 . . . . -0.6(6) ?
    C27 C28 C29 C30 . . . . -0.2(7) ?
    C25 C30 C29 C28 . . . . 0.3(7) ?
