# Supplementary material for: cis-Bis[N-(2-furoyl)-N′,N′-diphenyl­thio­ureato-κ2 O,S]nickel(II)
Source: Acta Crystallogr Sect E Struct Rep Online. 2009 Jan 31;65(Pt 2):m242. doi: 10.1107/S160053680900302X (PMC2968138; doi:10.1107/S160053680900302X)
Supplement: Supplementary file 2 [file e-65-0m242-Isup2.hkl]

#
# h,k,l, Fc-squared, Fo-squared, sigma(Fo-squared) and status flag
#
data_I
_shelx_title ' hiram5 in P -1'
_shelx_refln_list_code          4
_shelx_F_calc_maximum      167.24
_exptl_crystal_F_000       724.00
_reflns_d_resolution_high  0.7794
 
loop_
 _symmetry_equiv_pos_as_xyz
 'x, y, z'
 '-x, -y, -z'
 
_cell_length_a    10.0458
_cell_length_b    11.0030
_cell_length_c    15.9718
_cell_angle_alpha  72.755
_cell_angle_beta   88.792
_cell_angle_gamma  74.874
 
_shelx_F_squared_multiplier     1.000
 
loop_
 _refln_index_h
 _refln_index_k
 _refln_index_l
 _refln_F_squared_calc
 _refln_F_squared_meas
 _refln_F_squared_sigma
 _refln_observed_status
   2   0   0      866.85      832.04     13.28 o
   3   0   0      231.95      226.26      5.74 o
   4   0   0       12.44        9.87      3.45 o
   5   0   0     1899.55     1870.01     50.44 o
   6   0   0     1486.72     1520.16     40.11 o
   7   0   0      290.16      257.29      9.62 o
   8   0   0      151.62      144.82     21.45 o
   9   0   0      177.92      173.09     16.23 o
  10   0   0      158.50      171.06     41.37 o
  11   0   0       17.86       21.38     10.27 o
  12   0   0       26.76       18.58      8.93 o
 -12   1   0        5.10      917.93   1569.15 o
 -11   1   0       50.98       28.61     13.34 o
 -10   1   0       54.35       63.57     16.15 o
  -9   1   0      446.03      473.78     19.85 o
  -8   1   0      155.74      160.30      9.70 o
  -7   1   0        9.37        9.15      4.26 o
  -6   1   0      557.59      543.18     23.41 o
  -5   1   0     1089.92     1027.35     23.74 o
  -4   1   0     1115.53     1106.94     21.48 o
  -3   1   0       61.92       56.65      3.20 o
  -2   1   0       17.10       48.13      3.73 o
  -1   1   0      841.93      884.58    108.35 o
   2   1   0     8020.36     7872.10     99.32 o
   3   1   0     6814.44     6830.95    101.65 o
   4   1   0      622.05      635.72     13.17 o
   5   1   0      329.72      339.11     13.97 o
   6   1   0      464.95      462.84     19.46 o
   7   1   0      357.10      343.43     11.38 o
   8   1   0      360.53      351.19     22.24 o
   9   1   0        1.37       12.56      7.07 o
  10   1   0       47.68       43.58      8.90 o
  11   1   0       26.72       31.32     10.56 o
  12   1   0       33.84       27.39     14.69 o
 -11   2   0       94.43       60.65     29.23 o
 -10   2   0       34.80       20.37      9.71 o
  -9   2   0        7.40       25.11     10.04 o
  -8   2   0       88.00       93.57     10.46 o
  -7   2   0      684.59      689.87     23.73 o
  -6   2   0        0.69        7.35      3.48 o
  -5   2   0      750.29      869.63     25.14 o
  -4   2   0     1734.54     1802.66     46.48 o
  -3   2   0     2992.39     2890.89     55.74 o
  -2   2   0      829.47      798.90     22.80 o
  -1   2   0      251.99      238.47      7.57 o
   0   2   0     4565.23     4270.94     76.51 o
   1   2   0    24991.65    23124.78    381.52 o
   3   2   0     6736.68     6580.17    108.85 o
   4   2   0      324.85      326.32      7.67 o
   5   2   0       19.04       21.99      3.12 o
   6   2   0       19.15       20.17      3.88 o
   7   2   0      285.41      289.72      9.00 o
   8   2   0      461.45      470.15     25.30 o
   9   2   0       10.93       16.10      6.27 o
  10   2   0        4.76       14.27      7.75 o
  11   2   0        6.94       28.60     27.26 o
  12   2   0       12.74       17.80      8.17 o
 -11   3   0        0.09       18.39     10.27 o
 -10   3   0       37.36       46.26     14.79 o
  -9   3   0      163.86      205.01     18.93 o
  -8   3   0        3.24       13.36      6.41 o
  -7   3   0      292.04      298.47     13.46 o
  -6   3   0        0.62        8.96      4.38 o
  -5   3   0        1.42        8.26      3.74 o
  -4   3   0      959.26      907.76     24.69 o
  -3   3   0     2035.73     1987.23     50.10 o
  -2   3   0        0.51        6.81      3.25 o
  -1   3   0      111.18      112.47      7.63 o
   0   3   0     3876.74     3779.20     66.92 o
   1   3   0     1948.85     1801.91     38.36 o
   2   3   0        1.82        6.84      2.40 o
   3   3   0      760.06      770.55     18.89 o
   4   3   0     9635.18     9823.37    242.47 o
   5   3   0     2298.64     2324.74     77.82 o
   6   3   0      127.40      112.16      7.52 o
   7   3   0      129.28      126.11      7.89 o
   8   3   0      234.81      260.11      9.62 o
   9   3   0       14.29       17.18      5.77 o
  10   3   0      304.74      293.75     20.96 o
  11   3   0        3.05       21.56     10.03 o
  12   3   0        0.93       20.09     10.21 o
 -10   4   0       60.83       43.32     20.08 o
  -9   4   0      131.42      141.08     35.77 o
  -8   4   0       35.86       42.72     12.69 o
  -7   4   0      151.37      174.66     58.14 o
  -6   4   0       15.41       13.38      5.28 o
  -5   4   0     1776.79     1964.93     54.50 o
  -4   4   0       23.01       25.47      5.51 o
  -3   4   0     1725.79     1884.65    141.84 o
  -2   4   0     3157.67     3288.27    172.89 o
  -1   4   0     3744.57     3658.60    157.02 o
   0   4   0       20.67       20.72   7873.96 o
   1   4   0      337.90      346.66      8.56 o
   2   4   0       81.85       84.85      3.48 o
   3   4   0    15768.91    16337.93    415.67 o
   4   4   0    11980.86    11922.96    346.85 o
   5   4   0      584.76      531.35     13.23 o
   6   4   0       49.49       45.87      5.03 o
   7   4   0       16.01       20.29      5.37 o
   8   4   0      116.32      113.00     10.99 o
   9   4   0       60.92       60.61      9.12 o
  10   4   0       95.85       89.75     14.46 o
  11   4   0        1.47       24.02      9.34 o
  12   4   0        2.63       29.78     16.00 o
 -10   5   0        5.52       16.31     11.97 o
  -9   5   0        0.45       77.79    114.91 o
  -8   5   0       28.73       23.15     10.78 o
  -7   5   0      165.31      290.04     30.16 o
  -6   5   0        9.40       16.46      6.55 o
  -5   5   0        7.73       10.01      4.84 o
  -4   5   0       39.79       52.50      8.20 o
  -3   5   0       27.20       26.67      6.65 o
  -2   5   0      395.58      360.74     66.27 o
  -1   5   0     2207.83     2156.86    102.21 o
   0   5   0     1330.36     1299.81     46.93 o
   1   5   0      812.86      788.51     20.59 o
   2   5   0     3276.39     3184.37     68.82 o
   3   5   0        3.91        5.35      2.34 o
   4   5   0       14.70       15.84      3.87 o
   5   5   0     1593.96     1699.55     36.29 o
   6   5   0     2380.60     2581.61     67.75 o
   7   5   0       97.10       95.98     11.09 o
   8   5   0        0.46        9.45      5.12 o
   9   5   0        0.96       16.14      7.71 o
  10   5   0       67.87       70.37     10.89 o
  11   5   0       34.00       25.87     10.37 o
  12   5   0       18.61       21.49     10.37 o
  -9   6   0       21.02       36.41     26.20 o
  -8   6   0       51.75       39.58     15.38 o
  -7   6   0        7.19       23.66     37.84 o
  -6   6   0       11.14       17.81      8.12 o
  -5   6   0       65.96       55.96     14.44 o
  -4   6   0       25.85       23.54      6.31 o
  -3   6   0      224.55      203.75     16.46 o
  -2   6   0        3.35       10.31      5.60 o
  -1   6   0      699.84      731.05     59.06 o
   0   6   0     2190.89     2173.69    163.40 o
   1   6   0     1765.38     1679.07     38.50 o
   2   6   0        7.31        5.05      2.48 o
   3   6   0      536.37      522.78     19.03 o
   4   6   0      549.35      480.31     51.25 o
   5   6   0     4496.11     4705.54    117.67 o
   6   6   0     1998.81     2151.21     49.60 o
   7   6   0        2.93        6.89      3.62 o
   8   6   0      227.29      249.80     12.51 o
   9   6   0       16.94       27.72      7.78 o
  10   6   0       11.89       36.40     13.74 o
  11   6   0       48.88       53.74     14.65 o
  12   6   0        4.88       15.78      9.63 o
  -8   7   0       22.48       18.35     10.07 o
  -7   7   0        2.49       16.87      9.85 o
  -6   7   0      103.86      106.91     26.69 o
  -5   7   0        2.15       16.69      7.71 o
  -4   7   0       56.58       50.27      7.78 o
  -3   7   0      148.92      152.99     18.19 o
  -2   7   0        3.16        8.96      4.34 o
  -1   7   0        3.59       15.34      6.36 o
   0   7   0      428.41      415.60     18.77 o
   1   7   0      343.55      355.81     15.40 o
   2   7   0      777.85      819.61     52.26 o
   3   7   0      800.92      748.86     62.60 o
   4   7   0      433.40      440.05     30.72 o
   5   7   0      159.90      151.27     15.94 o
   6   7   0       27.08       26.40      5.06 o
   7   7   0      568.09      639.72     23.16 o
   8   7   0      332.98      358.99     14.78 o
   9   7   0       15.57       14.42      7.43 o
  10   7   0        4.01       11.94      6.74 o
  11   7   0        3.84       22.53     11.67 o
  12   7   0        3.62       15.01     11.17 o
  -7   8   0        5.38       39.54     19.67 o
  -6   8   0        1.41       26.45     12.45 o
  -5   8   0      108.15       91.99     16.36 o
  -4   8   0       10.85       15.98      7.32 o
  -3   8   0       95.22       93.26     29.50 o
  -2   8   0        2.65       13.57      7.02 o
  -1   8   0       67.93       53.40      7.96 o
   0   8   0        5.50        7.35      3.46 o
   1   8   0      372.53      372.98     17.80 o
   2   8   0     1428.10     1542.65     37.71 o
   3   8   0      348.08      348.91     11.84 o
   4   8   0        1.76       11.45      5.38 o
   5   8   0       34.29       42.94      8.12 o
   6   8   0     1066.59     1212.49     34.15 o
   7   8   0      786.29      811.55     22.17 o
   8   8   0       85.63       79.27     27.09 o
   9   8   0        2.34       12.68     14.65 o
  10   8   0       33.54       16.59     11.59 o
  11   8   0        0.75       20.51      9.58 o
  -6   9   0       70.43       40.68     18.94 o
  -5   9   0        3.36       14.04      7.69 o
  -4   9   0      178.44      204.30     37.15 o
  -3   9   0       38.88       39.88     11.95 o
  -2   9   0        0.71       22.74      8.93 o
  -1   9   0       10.81       13.11      4.45 o
   0   9   0        5.98        7.76      3.93 o
   1   9   0        6.08       15.52      6.68 o
   2   9   0      244.89      252.98     14.09 o
   3   9   0       13.32       18.71     10.35 o
   4   9   0      305.95      317.38     31.24 o
   5   9   0       85.26       94.57     14.53 o
   6   9   0       72.06       62.41     13.26 o
   7   9   0       41.79       31.34     10.25 o
   8   9   0       70.52       69.47     13.22 o
   9   9   0      143.44      118.35     68.18 o
  10   9   0      108.05       47.44     21.48 o
  11   9   0        0.26       14.67     12.38 o
  -5  10   0        2.05       23.11     13.45 o
  -4  10   0        2.92       23.90     10.49 o
  -3  10   0       88.28       69.08     19.14 o
  -2  10   0        3.47       18.78      9.07 o
  -1  10   0        6.50       13.38      7.09 o
   0  10   0       23.78       28.94      8.42 o
   1  10   0        3.36       17.25      7.57 o
   2  10   0        0.74       11.07      5.09 o
   3  10   0      101.91       72.32     11.41 o
   4  10   0      498.34      541.84     27.72 o
   5  10   0       24.33       31.57      9.27 o
   6  10   0        2.59       14.62      7.22 o
   7  10   0       34.39       29.34      8.98 o
   8  10   0      107.23      112.01     28.12 o
   9  10   0       63.31       22.81      9.33 o
  10  10   0       16.38       19.58     10.80 o
  -4  11   0       28.62       24.84     22.45 o
  -3  11   0        2.63       34.86     22.96 o
  -2  11   0       29.81       23.74     12.40 o
  -1  11   0        5.03       27.55     22.38 o
   0  11   0        4.81       19.69      9.03 o
   1  11   0        0.32       18.02      9.41 o
   2  11   0        0.41       12.77      6.49 o
   3  11   0        8.66       22.07      9.43 o
   4  11   0       31.14       37.30     11.18 o
   5  11   0       15.61       18.46      8.48 o
   6  11   0      113.55      114.19     48.54 o
   7  11   0       58.38       29.66     14.02 o
   8  11   0        0.42        9.65      5.22 o
   9  11   0        3.31       10.76      6.41 o
  -2  12   0        0.09       13.69      8.10 o
  -1  12   0        6.08       21.46     13.17 o
   0  12   0       13.02       20.15     10.48 o
   1  12   0        4.55       21.82      9.85 o
   2  12   0       10.46       15.64      7.66 o
   3  12   0        0.47       19.06      9.14 o
   4  12   0        5.43       12.90      7.19 o
   5  12   0       17.47       15.98      9.03 o
   6  12   0       57.13       26.19     13.41 o
   7  12   0        1.07       14.38      8.08 o
   8  12   0        5.23       11.89      6.39 o
   1  13   0       24.60       13.17     10.71 o
   2  13   0        0.15       18.47      8.80 o
   3  13   0        1.94       19.87      9.43 o
   4  13   0        0.54       20.33     10.03 o
   5  13   0        4.50        9.02      5.30 o
   6  13   0        0.64       10.22      7.48 o
  -5 -13   1        9.10        5.99      4.87 o
  -4 -13   1        3.77        8.34      5.92 o
  -3 -13   1       22.96       22.38     17.05 o
  -2 -13   1       24.97       16.47     12.57 o
  -1 -13   1        3.02      124.88     48.02 o
  -8 -12   1        9.63        5.38      4.40 o
  -7 -12   1       33.27       21.67     15.34 o
  -6 -12   1       10.41       26.93     25.23 o
  -5 -12   1        0.61       15.14      7.57 o
  -4 -12   1        6.55       10.97      5.88 o
  -3 -12   1        6.16       18.96     12.58 o
  -2 -12   1       23.90       30.51      9.85 o
  -1 -12   1        0.08       18.56     10.46 o
   0 -12   1       34.90       23.24     10.57 o
   1 -12   1        3.03       28.74     21.98 o
   2 -12   1        1.38       27.27     21.84 o
  -9 -11   1        0.64        9.00      5.27 o
  -8 -11   1        5.34       10.86      5.85 o
  -7 -11   1       20.42       12.35      6.63 o
  -6 -11   1       29.98       18.48      8.39 o
  -5 -11   1      138.40       95.37     49.14 o
  -4 -11   1      165.35       86.28     20.48 o
  -3 -11   1        2.10       20.10      9.28 o
  -2 -11   1       25.89       28.62      9.71 o
  -1 -11   1      105.79       95.07     24.86 o
   0 -11   1      121.82       72.27     27.29 o
   1 -11   1        1.09       16.96      9.13 o
   2 -11   1        0.65       12.58      7.84 o
   3 -11   1        1.73       16.02      9.08 o
   4 -11   1        1.13       48.84     39.91 o
 -10 -10   1        3.48       20.30     10.87 o
  -9 -10   1        8.60       10.33      5.60 o
  -8 -10   1       35.41       48.91     11.70 o
  -7 -10   1       11.13       19.98      7.27 o
  -6 -10   1      119.33      117.42     36.59 o
  -5 -10   1      273.80      350.85     18.95 o
  -4 -10   1       18.57       18.03      7.50 o
  -3 -10   1        5.35       15.63      6.20 o
  -2 -10   1       22.90       16.15      6.34 o
  -1 -10   1       14.25       20.80      7.30 o
   0 -10   1       36.62       38.63      8.83 o
   1 -10   1       99.43       83.32     18.10 o
   2 -10   1      204.41      251.62     19.51 o
   3 -10   1       47.75       57.93     20.01 o
   4 -10   1        1.82       18.21     10.21 o
   5 -10   1       13.06       28.35     15.16 o
 -11  -9   1       16.16       22.21     15.11 o
 -10  -9   1        1.84       10.51      5.75 o
  -9  -9   1        9.45       18.21     10.73 o
  -8  -9   1        0.20       17.13      7.83 o
  -7  -9   1       13.04       14.69      7.16 o
  -6  -9   1        0.50       14.96      7.41 o
  -5  -9   1      130.12      114.59     33.62 o
  -4  -9   1      311.66      318.64     30.68 o
  -3  -9   1      737.07      776.32     22.15 o
  -2  -9   1      496.44      517.78     22.54 o
  -1  -9   1        3.24        8.82      4.49 o
   0  -9   1       41.35       44.73      6.64 o
   1  -9   1       59.09       58.88      8.19 o
   2  -9   1       76.66       87.67     24.61 o
   3  -9   1       41.55       49.72     11.61 o
   4  -9   1        1.82       26.12     12.55 o
   5  -9   1       11.18       28.03     24.99 o
   6  -9   1        0.26       23.37     12.69 o
 -11  -8   1        0.82       23.76     19.13 o
 -10  -8   1        3.05       11.54      6.13 o
  -9  -8   1       81.30       50.39     20.46 o
  -8  -8   1      148.59      159.79      8.54 o
  -7  -8   1       72.58       80.05      7.28 o
  -6  -8   1      173.67      182.99     19.42 o
  -5  -8   1       12.99       21.19      6.38 o
  -4  -8   1      363.61      402.50     14.62 o
  -3  -8   1      863.44      899.34     24.50 o
  -2  -8   1        1.41        9.24      4.48 o
  -1  -8   1      202.22      201.74     12.44 o
   0  -8   1      100.48      104.28      6.86 o
   1  -8   1       46.53       35.31      7.96 o
   2  -8   1        1.53       13.46      6.70 o
   3  -8   1      504.52      593.28    144.33 o
   4  -8   1      268.82      298.85     29.28 o
   5  -8   1       61.73       50.41     12.60 o
   6  -8   1        0.42       16.11      9.40 o
   7  -8   1       74.79       27.31     12.26 o
 -12  -7   1        2.95       10.38      8.87 o
 -11  -7   1        4.21       11.82      6.23 o
 -10  -7   1        7.66       12.67      6.64 o
  -9  -7   1       18.42       14.29      5.74 o
  -8  -7   1        0.47       11.16      5.44 o
  -7  -7   1      195.01      205.05     24.39 o
  -6  -7   1       39.78       30.93      5.42 o
  -5  -7   1       38.15       39.32      7.09 o
  -4  -7   1        5.12        8.92      4.51 o
  -3  -7   1      127.76      122.44     29.56 o
  -2  -7   1     1339.38     1399.62     30.78 o
  -1  -7   1     3373.63     3427.77     96.92 o
   0  -7   1      561.90      535.18     53.33 o
   1  -7   1       44.96       33.69     10.78 o
   2  -7   1       25.30       25.04      6.36 o
   3  -7   1       11.48       12.80      5.74 o
   4  -7   1       51.11       59.19      9.87 o
   5  -7   1       49.09       66.03     16.09 o
   6  -7   1       46.92       39.92     13.77 o
   7  -7   1        1.05       14.51      8.76 o
   8  -7   1        0.41       15.48      8.76 o
 -12  -6   1       18.76       33.92     24.10 o
 -11  -6   1       46.73       33.36     12.44 o
 -10  -6   1        0.73       12.02      6.24 o
  -9  -6   1        5.17       12.73      6.67 o
  -8  -6   1      128.03      126.45     27.25 o
  -7  -6   1      547.14      583.45     16.30 o
  -6  -6   1      561.26      576.64     24.88 o
  -5  -6   1      670.35      664.38     85.89 o
  -4  -6   1       46.61       40.84      5.30 o
  -3  -6   1      129.22      123.03      9.24 o
  -2  -6   1       24.52       12.48      3.16 o
  -1  -6   1     1766.16     1761.64     42.59 o
   0  -6   1      419.34      469.38     47.33 o
   1  -6   1     1105.95     1077.51     47.52 o
   2  -6   1      173.79      176.00     22.29 o
   3  -6   1        2.02       11.27      5.09 o
   4  -6   1       10.52       19.47      6.92 o
   5  -6   1       65.54       62.27      8.04 o
   6  -6   1      247.61      275.45     22.65 o
   7  -6   1       19.35       32.83     13.14 o
   8  -6   1        7.98       32.39     42.29 o
   9  -6   1      117.19       58.69     22.94 o
 -12  -5   1       19.13       27.95     11.62 o
 -11  -5   1       12.50       20.33      9.71 o
 -10  -5   1       88.54       89.12     15.42 o
  -9  -5   1       12.90        9.97      5.37 o
  -8  -5   1       20.21       15.08      5.35 o
  -7  -5   1       87.73       91.82      9.11 o
  -6  -5   1       15.43        7.84      3.30 o
  -5  -5   1     2092.84     2151.69     41.86 o
  -4  -5   1      290.67      279.67     18.91 o
  -3  -5   1      191.11      166.14      6.95 o
  -2  -5   1      358.29      321.52      8.59 o
  -1  -5   1       49.13       43.66      3.40 o
   0  -5   1     6151.72     6139.36    198.31 o
   1  -5   1     5689.54     5602.41    436.19 o
   2  -5   1        4.97        8.27      4.02 o
   3  -5   1      436.83      410.63     21.11 o
   4  -5   1       54.18       57.93      5.89 o
   5  -5   1      157.25      160.18      9.21 o
   6  -5   1       11.71       18.90      6.92 o
   7  -5   1        2.40       13.84      8.02 o
   8  -5   1        6.45       28.07     11.77 o
   9  -5   1        0.53       26.35     13.05 o
  10  -5   1        9.06       43.65     33.16 o
 -12  -4   1        1.21       21.01     10.87 o
 -11  -4   1       86.70      105.67     42.35 o
 -10  -4   1      148.68      156.15     17.33 o
  -9  -4   1      147.68      152.36     13.94 o
  -8  -4   1       33.86       28.30      6.62 o
  -7  -4   1       78.59       65.56      6.44 o
  -6  -4   1       20.91       16.91      4.12 o
  -5  -4   1     2711.72     2848.32     64.04 o
  -4  -4   1      636.65      570.17     16.01 o
  -3  -4   1      272.77      241.36     10.35 o
  -2  -4   1       20.37       31.14      2.59 o
  -1  -4   1       91.75       84.18      3.84 o
   0  -4   1      851.61      785.16     20.51 o
   1  -4   1      563.57      579.87     15.49 o
   2  -4   1     1999.81     2034.57     66.07 o
   3  -4   1     1672.38     1755.21     50.69 o
   4  -4   1       98.53       87.96      7.53 o
   5  -4   1      214.24      219.60      9.39 o
   6  -4   1       71.24       68.16      5.53 o
   7  -4   1       33.23       32.08      6.06 o
   8  -4   1       82.05       77.62     13.74 o
   9  -4   1       17.78       26.33     11.92 o
  10  -4   1        5.71       11.91      7.01 o
 -12  -3   1       12.26       13.95      7.69 o
 -11  -3   1       35.09       38.25     10.20 o
 -10  -3   1       23.41       37.54     10.85 o
  -9  -3   1       18.79       30.39      6.77 o
  -8  -3   1      399.23      429.26     25.57 o
  -7  -3   1       10.62        8.12      3.34 o
  -6  -3   1       24.46       21.72      3.44 o
  -5  -3   1     1973.33     1979.24     57.10 o
  -4  -3   1       27.48       28.26      3.07 o
  -3  -3   1    14418.38    14659.07    359.10 o
  -2  -3   1     2659.77     2632.85    102.92 o
  -1  -3   1      304.90      280.29      6.27 o
   0  -3   1      698.01      646.34     16.45 o
   1  -3   1      727.27      726.75     22.60 o
   2  -3   1    10370.12    10606.54    315.77 o
   3  -3   1     6108.99     6294.71    139.85 o
   4  -3   1      918.11      988.88     30.77 o
   5  -3   1      454.83      441.80     19.47 o
   6  -3   1      141.46      135.86      9.85 o
   7  -3   1       36.17       38.92      7.04 o
   8  -3   1        3.23       25.84     17.48 o
   9  -3   1       54.12       57.90     14.24 o
  10  -3   1       14.42       38.56     18.53 o
  11  -3   1        2.67       26.37     21.20 o
 -12  -2   1        1.10       35.74     16.80 o
 -11  -2   1        1.32       16.72      9.28 o
 -10  -2   1      113.72      104.05     10.37 o
  -9  -2   1      121.96      116.58      9.16 o
  -8  -2   1      177.78      192.86     21.82 o
  -7  -2   1      231.89      213.75      9.12 o
  -6  -2   1       24.93       16.45      4.24 o
  -5  -2   1       40.82       37.56      3.97 o
  -4  -2   1      110.17      107.04      4.66 o
  -3  -2   1     3257.51     3246.78     57.74 o
  -2  -2   1     1156.07     1140.30     46.91 o
  -1  -2   1     2765.61     2631.78     40.75 o
   0  -2   1    23132.87    22443.20    177.44 o
   1  -2   1       54.86       63.58      6.13 o
   2  -2   1     2011.31     1899.25     37.70 o
   3  -2   1       91.99       92.71      5.06 o
   4  -2   1     1190.31     1194.34     25.74 o
   5  -2   1     1979.26     1960.14     54.33 o
   6  -2   1        7.45       11.19      5.28 o
   7  -2   1       85.24       78.71      9.50 o
   8  -2   1       15.76       20.10      8.39 o
   9  -2   1       73.34      106.19     15.26 o
  10  -2   1       77.00       69.18     15.72 o
  11  -2   1        0.29       16.62      8.93 o
 -12  -1   1       25.32       30.12     14.34 o
 -11  -1   1      186.62      182.78     18.63 o
 -10  -1   1        1.19       13.56      6.63 o
  -9  -1   1      180.35      183.45     12.45 o
  -8  -1   1       57.56       48.69      6.16 o
  -7  -1   1       68.10       71.86      6.54 o
  -6  -1   1      402.12      415.76     23.81 o
  -5  -1   1       55.98       69.25      7.14 o
  -4  -1   1      380.19      347.96      7.49 o
  -3  -1   1     4158.62     3907.42     64.57 o
  -2  -1   1     3497.08     3367.38     61.77 o
  -1  -1   1     7433.49     1161.14   3743.06 o
   1  -1   1     1478.36     1343.56    177.07 o
   2  -1   1       77.33       80.95      3.28 o
   3  -1   1     2643.37     2745.00     50.51 o
   4  -1   1     6688.74     6801.75    140.11 o
   5  -1   1     1615.94     1718.83     52.32 o
   6  -1   1      527.81      563.27     27.89 o
   7  -1   1      113.41      108.06     11.95 o
   8  -1   1        1.76       14.00     11.84 o
   9  -1   1       38.98       56.51     13.32 o
  10  -1   1        0.27       23.84      9.72 o
  11  -1   1       16.98       16.56      8.70 o
  12  -1   1       10.17       14.58     11.14 o
 -12   0   1      202.25      158.36     47.52 o
 -11   0   1      152.45      115.03     38.57 o
 -10   0   1       61.33       50.02     11.27 o
  -9   0   1      142.24      134.19     12.12 o
  -8   0   1      537.68      586.12     56.62 o
  -7   0   1      197.63      198.58     10.28 o
  -6   0   1      331.89      330.84     18.18 o
  -5   0   1        1.40        4.84      2.54 o
  -4   0   1      196.14      194.09      7.21 o
  -3   0   1       97.66       94.40      4.60 o
  -2   0   1     5872.52     5586.86     73.66 o
   2   0   1    26107.06    25394.52    184.46 o
   3   0   1     1303.10     1287.51     22.48 o
   4   0   1      879.43      863.81     30.84 o
   5   0   1      221.85      228.24      6.95 o
   6   0   1     1071.03     1083.21     25.65 o
   7   0   1      779.57      752.94     19.35 o
   8   0   1       20.47       18.45      5.24 o
   9   0   1      160.84      150.73     29.78 o
  10   0   1        5.97       19.29      8.71 o
  11   0   1       31.60       27.74     10.68 o
  12   0   1        4.00       14.47      8.32 o
 -12   1   1      206.27       72.17     20.66 o
 -11   1   1       42.91       31.90     13.72 o
 -10   1   1      244.58      241.74     21.30 o
  -9   1   1      485.28      532.74     17.54 o
  -8   1   1        3.62       14.12      7.73 o
  -7   1   1       12.65       13.37      4.92 o
  -6   1   1       60.98       62.85      5.06 o
  -5   1   1      741.16      730.26     18.04 o
  -4   1   1      637.38      583.75     19.14 o
  -3   1   1       24.18       25.38      2.78 o
  -2   1   1      335.18      364.73      7.06 o
  -1   1   1     2368.47     2090.20    242.50 o
   2   1   1       38.47       43.17      2.65 o
   3   1   1       59.72       38.76      2.90 o
   4   1   1        1.18        4.48      2.20 o
   5   1   1     1751.93     1762.03     33.92 o
   6   1   1     3514.53     3851.75     92.75 o
   7   1   1       80.38       70.18      6.54 o
   8   1   1      238.78      230.48     10.04 o
   9   1   1        2.51        9.23      4.89 o
  10   1   1        6.77       13.33      6.63 o
  11   1   1       75.93       73.45     16.07 o
  12   1   1       12.04       17.11      8.40 o
 -11   2   1       23.00       24.09     15.12 o
 -10   2   1      125.11      108.12     16.59 o
  -9   2   1      682.91      768.46     37.77 o
  -8   2   1       23.36       23.37      7.42 o
  -7   2   1      150.05      141.09     17.47 o
  -6   2   1      144.84      144.20     10.64 o
  -5   2   1       77.77       72.03      5.49 o
  -4   2   1     1995.43     2124.05     49.32 o
  -3   2   1      550.66      529.70     11.82 o
  -2   2   1        5.72        5.25      2.68 o
  -1   2   1     1323.14     1255.61     41.60 o
   0   2   1      897.39      817.02    108.27 o
   1   2   1    17887.69    16169.85    664.63 o
   2   2   1      931.88      927.53     22.24 o
   3   2   1    10013.78     9669.60    152.49 o
   4   2   1       81.33       63.85      3.94 o
   5   2   1     1578.74     1567.25     31.35 o
   6   2   1      125.61      135.18      7.35 o
   7   2   1       56.98       54.30      4.91 o
   8   2   1      841.38      885.16     21.53 o
   9   2   1       11.54       11.89      5.66 o
  10   2   1       21.03       28.63     10.17 o
  11   2   1       21.51       27.45     11.62 o
  12   2   1        3.70       23.56     11.07 o
 -11   3   1      143.19       90.69     66.46 o
 -10   3   1      206.18      248.86     35.02 o
  -9   3   1       16.16       23.07     13.22 o
  -8   3   1      551.97      590.78     24.64 o
  -7   3   1      329.07      338.20     14.94 o
  -6   3   1      227.28      240.50     10.21 o
  -5   3   1      663.38      689.37     19.65 o
  -4   3   1      467.52      534.49     16.93 o
  -3   3   1     1730.45     1756.86     44.88 o
  -2   3   1       19.72       10.49      3.53 o
  -1   3   1     1438.40     1365.78     28.24 o
   0   3   1     1369.04     1339.18     32.84 o
   1   3   1     3453.73     3256.66     58.38 o
   2   3   1    26293.94    26416.73    312.20 o
   3   3   1     8450.96     8154.48    164.32 o
   4   3   1       33.87       25.77      3.99 o
   5   3   1       18.32       26.64      8.23 o
   6   3   1      958.40      982.56     29.00 o
   7   3   1      376.38      366.12     13.72 o
   8   3   1      842.55      946.06     39.38 o
   9   3   1        0.44        9.63      5.06 o
  10   3   1      116.74      110.46     13.52 o
  11   3   1        7.51       19.89      9.05 o
  12   3   1        8.66       20.36     10.14 o
 -10   4   1       11.61       19.47     11.24 o
  -9   4   1      213.05      232.39     33.38 o
  -8   4   1      367.04      423.46     20.99 o
  -7   4   1      177.03      175.22     26.76 o
  -6   4   1      208.41      213.93     11.93 o
  -5   4   1      216.61      226.53     24.63 o
  -4   4   1      255.28      254.13     10.29 o
  -3   4   1      254.20      214.09     13.37 o
  -2   4   1      156.92      156.37      8.38 o
  -1   4   1        6.00       11.65      3.73 o
   0   4   1       40.14       33.87      4.04 o
   1   4   1     2348.58     2229.51     58.74 o
   2   4   1      884.67      800.52     24.71 o
   3   4   1      664.43      654.68     16.63 o
   4   4   1      467.57      397.44     12.10 o
   5   4   1     2833.18     2783.72     64.71 o
   6   4   1      473.81      414.61     25.14 o
   7   4   1      311.70      334.37     13.60 o
   8   4   1       47.46       43.46      6.42 o
   9   4   1        0.64        9.47      4.49 o
  10   4   1       56.40       63.61     10.61 o
  11   4   1        7.98       17.77      8.00 o
  12   4   1        7.29       20.85     25.24 o
 -10   5   1        6.66       17.15     14.44 o
  -9   5   1      264.03      245.75     44.56 o
  -8   5   1      245.45      248.57     32.16 o
  -7   5   1        3.98       17.85     10.29 o
  -6   5   1      847.28      896.02     27.68 o
  -5   5   1       40.09       37.39      7.06 o
  -4   5   1        8.47        9.50      4.06 o
  -3   5   1      477.29      456.36     19.56 o
  -2   5   1      693.03      781.98     42.92 o
  -1   5   1     2339.45     2220.70    142.60 o
   0   5   1       14.52       21.00      4.70 o
   1   5   1     2898.44     2971.34     75.56 o
   2   5   1      378.94      348.79     12.14 o
   3   5   1      573.14      528.45     30.36 o
   4   5   1     8473.15     8644.16    282.03 o
   5   5   1     1589.02     1607.00     37.50 o
   6   5   1       49.75       37.04      5.56 o
   7   5   1       68.84       77.67      6.72 o
   8   5   1      339.04      329.91     25.26 o
   9   5   1      205.99      239.40     41.21 o
  10   5   1       35.84       41.66     11.12 o
  11   5   1        2.09       18.45      9.83 o
  12   5   1       13.58       26.77     19.18 o
  -9   6   1        2.02       25.57     14.52 o
  -8   6   1       19.63       27.80     13.77 o
  -7   6   1      324.73      359.48     46.11 o
  -6   6   1      431.72      521.30     25.04 o
  -5   6   1        6.85       13.90      6.41 o
  -4   6   1      520.67      578.64     89.05 o
  -3   6   1       29.67       29.02      7.61 o
  -2   6   1       29.36       23.00      7.66 o
  -1   6   1     1174.94     1028.41     58.17 o
   0   6   1        3.79        6.53      3.57 o
   1   6   1      222.00      203.98      7.87 o
   2   6   1      244.46      229.98      9.20 o
   3   6   1      686.90      640.06     29.13 o
   4   6   1     1082.31     1097.42     80.71 o
   5   6   1      999.69      984.40     25.18 o
   6   6   1     1406.26     1481.22     53.01 o
   7   6   1      876.43      921.32     49.99 o
   8   6   1       54.71       52.21      8.43 o
   9   6   1       65.45       70.47     29.21 o
  10   6   1       16.92       13.75      7.13 o
  11   6   1        7.68       17.34      8.92 o
  12   6   1        8.08       17.72     10.69 o
  -8   7   1       13.49       21.11     10.66 o
  -7   7   1      233.13      220.81     39.58 o
  -6   7   1      112.86      125.43     20.84 o
  -5   7   1       11.87       22.70     12.94 o
  -4   7   1     1270.14     1375.57    154.17 o
  -3   7   1      335.55      340.17     20.84 o
  -2   7   1        1.44       10.58      4.61 o
  -1   7   1        0.49        9.55      5.21 o
   0   7   1       50.25       53.82      5.49 o
   1   7   1     1130.67     1142.75     38.21 o
   2   7   1      120.52       95.98     10.04 o
   3   7   1       42.22       37.78      5.39 o
   4   7   1       30.59       22.67      4.73 o
   5   7   1      328.76      300.68     16.00 o
   6   7   1     1496.78     1629.84     35.70 o
   7   7   1      404.30      446.48     29.73 o
   8   7   1      171.94      155.88     20.34 o
   9   7   1       56.73       60.74     16.85 o
  10   7   1       76.46       57.44     13.55 o
  11   7   1       45.61       24.40     11.69 o
  12   7   1       17.71       23.76     13.19 o
  -8   8   1        0.99      125.47     50.82 o
  -7   8   1        1.05       16.83      9.89 o
  -6   8   1       53.27       56.21     17.33 o
  -5   8   1      266.93      328.29     50.60 o
  -4   8   1       86.57       81.55     15.09 o
  -3   8   1       81.49       71.79     10.17 o
  -2   8   1      388.41      391.29     51.22 o
  -1   8   1       16.76       14.53      4.58 o
   0   8   1       11.26       11.54      7.91 o
   1   8   1      300.60      263.21     36.36 o
   2   8   1        4.32       10.41      5.40 o
   3   8   1       46.78       44.62      8.30 o
   4   8   1      756.31      852.93     35.32 o
   5   8   1      315.24      325.68     24.60 o
   6   8   1      302.75      355.76     13.69 o
   7   8   1      243.62      233.08      9.33 o
   8   8   1      502.26      556.05     26.42 o
   9   8   1      135.97      147.83     31.34 o
  10   8   1        1.42       14.87      8.60 o
  11   8   1        1.42       17.23     14.61 o
  -7   9   1       70.09      108.55     63.69 o
  -6   9   1       32.97       31.39     14.14 o
  -5   9   1      102.11       92.23     21.78 o
  -4   9   1        3.06       31.23     10.28 o
  -3   9   1       96.40       98.81     15.61 o
  -2   9   1      714.87      842.71    181.68 o
  -1   9   1      158.62      139.88     21.46 o
   0   9   1        0.63        9.41      4.79 o
   1   9   1        0.34       14.51      6.27 o
   2   9   1      133.61      140.67      9.23 o
   3   9   1      103.85      114.94     11.59 o
   4   9   1       10.08       14.26      5.83 o
   5   9   1       27.28       24.60      7.11 o
   6   9   1        0.32       11.30      5.79 o
   7   9   1      197.53      214.03      9.38 o
   8   9   1      304.89      329.08     21.15 o
   9   9   1       76.04       37.26     14.07 o
  10   9   1       36.85       16.99      8.35 o
  11   9   1       14.06       16.30      9.09 o
  -5  10   1        4.33       18.32     12.30 o
  -4  10   1        2.82       22.90     11.51 o
  -3  10   1      145.56      155.71     27.23 o
  -2  10   1       94.36       87.43     18.41 o
  -1  10   1       12.63       22.92     11.04 o
   0  10   1      283.66      346.44     18.62 o
   1  10   1       14.76       13.67      7.20 o
   2  10   1       84.44       56.14     15.92 o
   3  10   1      104.99      111.27     12.28 o
   4  10   1        3.06       15.46      6.22 o
   5  10   1       85.68       79.64     13.28 o
   6  10   1      109.86      113.30     27.94 o
   7  10   1       51.79       52.83      9.79 o
   8  10   1       31.48       26.56     12.38 o
   9  10   1        0.12       11.59      7.02 o
  10  10   1       39.29       30.22     17.37 o
  -4  11   1        3.65       18.59     10.67 o
  -3  11   1       26.99       21.97     10.28 o
  -2  11   1        3.82       20.14      9.85 o
  -1  11   1      126.22      144.28     18.81 o
   0  11   1       76.26       84.61     13.25 o
   1  11   1        0.78       18.66      8.49 o
   2  11   1        8.60       27.33      9.78 o
   3  11   1        0.09       18.49      7.86 o
   4  11   1       72.22       53.78     11.66 o
   5  11   1       51.79       42.95     10.27 o
   6  11   1        0.58       15.90      7.40 o
   7  11   1        1.26       16.66     10.25 o
   8  11   1       20.03       13.64      6.56 o
   9  11   1      104.19       64.93     49.59 o
  -2  12   1       13.96       21.12     11.05 o
  -1  12   1       40.00       27.12     13.28 o
   0  12   1        7.88       18.00      9.18 o
   1  12   1       21.08       23.58     18.56 o
   2  12   1       89.26       72.56     11.75 o
   3  12   1        0.27       22.82     13.59 o
   4  12   1       14.85       14.52      6.86 o
   5  12   1       21.30       18.64      8.71 o
   6  12   1        8.47       18.07     12.07 o
   7  12   1       25.94       28.66     20.67 o
   8  12   1        7.39       34.25    202.02 o
   0  13   1        5.92       32.46     27.20 o
   1  13   1       23.59       19.92     11.00 o
   2  13   1       16.67       19.99     10.16 o
   3  13   1        8.52       29.42    159.31 o
   4  13   1       13.69       33.50    133.17 o
   5  13   1        3.32       22.43     10.83 o
   6  13   1       21.59        8.93      5.46 o
  -3 -13   2       67.18       31.12     18.15 o
  -7 -12   2        0.56       10.01     15.53 o
  -6 -12   2       14.08       14.00      6.90 o
  -5 -12   2       23.25       23.73     19.61 o
  -4 -12   2       20.13       13.64      6.13 o
  -3 -12   2       20.31       18.80      9.65 o
  -2 -12   2        3.80       12.23      7.34 o
  -1 -12   2        1.53       15.95      7.96 o
   0 -12   2       90.82       44.23     23.01 o
   1 -12   2       12.21       12.86     11.24 o
  -9 -11   2        2.38        7.67      5.92 o
  -8 -11   2        7.40       21.06     13.39 o
  -7 -11   2       12.20       10.33      5.99 o
  -6 -11   2       53.76       47.72     11.06 o
  -5 -11   2       19.48       23.85     10.09 o
  -4 -11   2        1.99       13.49      7.27 o
  -3 -11   2       29.11       26.52     11.84 o
  -2 -11   2      251.06      244.81     90.00 o
  -1 -11   2      153.21      130.04     26.06 o
   0 -11   2       49.58       36.55     11.48 o
   1 -11   2       12.15       21.98     11.94 o
   2 -11   2       49.57       51.29     19.57 o
   3 -11   2        5.48       44.29     50.76 o
 -10 -10   2        0.53        4.42      4.11 o
  -9 -10   2        0.09        7.33      4.18 o
  -8 -10   2        2.34       13.47      6.20 o
  -7 -10   2        3.35       19.43      6.84 o
  -6 -10   2       27.64       23.37     12.23 o
  -5 -10   2        1.27       14.92      7.04 o
  -4 -10   2       99.48       91.98     26.60 o
  -3 -10   2      125.99      156.18     16.62 o
  -2 -10   2       24.29       31.81      8.26 o
  -1 -10   2       74.55       67.89     15.35 o
   0 -10   2        5.02       10.36      5.05 o
   1 -10   2       51.72       63.12     13.21 o
   2 -10   2      198.88      181.13     69.07 o
   3 -10   2       26.11       18.68     10.87 o
   4 -10   2        0.72       20.36     10.83 o
   5 -10   2        0.13      100.55     41.19 o
 -11  -9   2        0.80        9.15      7.62 o
 -10  -9   2        7.24        8.42      4.53 o
  -9  -9   2        2.35       14.79      8.32 o
  -8  -9   2        0.34       14.02      6.67 o
  -7  -9   2       13.06       12.17      4.92 o
  -6  -9   2        0.50       12.20      5.43 o
  -5  -9   2      138.85      159.21     10.36 o
  -4  -9   2      131.02      151.77     29.23 o
  -3  -9   2       13.73        9.02      4.35 o
  -2  -9   2       88.48       75.98      8.13 o
  -1  -9   2      179.46      188.47      8.51 o
   0  -9   2      466.45      542.39     18.02 o
   1  -9   2      495.74      589.81     17.67 o
   2  -9   2       39.94       30.60     10.45 o
   3  -9   2        9.57       29.84     14.69 o
   4  -9   2        8.03       21.94     15.51 o
   5  -9   2       27.07       29.53     14.40 o
   6  -9   2       17.02       59.72     42.88 o
 -11  -8   2        4.51       18.19      9.16 o
 -10  -8   2        3.33       15.27      7.87 o
  -9  -8   2        0.10       20.63     12.10 o
  -8  -8   2        7.98       13.02      5.83 o
  -7  -8   2        7.15       20.30      5.49 o
  -6  -8   2       21.93       31.10      6.10 o
  -5  -8   2      150.66      172.09     32.46 o
  -4  -8   2      124.14      134.86      9.45 o
  -3  -8   2      169.41      171.44     11.24 o
  -2  -8   2      440.19      457.03     12.82 o
  -1  -8   2      480.59      474.81     12.95 o
   0  -8   2        6.45        7.81      3.49 o
   1  -8   2        6.71       18.02      6.60 o
   2  -8   2      270.14      265.46     24.03 o
   3  -8   2      147.81      177.61     41.32 o
   4  -8   2      192.66      191.18     12.80 o
   5  -8   2      106.09      115.40     15.46 o
   6  -8   2        0.33       17.45      9.35 o
   7  -8   2        4.48       13.54      7.98 o
 -12  -7   2       12.90       16.26     11.62 o
 -11  -7   2        4.62       24.31     10.65 o
 -10  -7   2        3.25       15.19     12.91 o
  -9  -7   2        1.64       13.13      7.02 o
  -8  -7   2       13.45       14.77      5.73 o
  -7  -7   2        6.17       11.69      4.28 o
  -6  -7   2        0.30        7.24      3.40 o
  -5  -7   2      120.45      124.30     12.42 o
  -4  -7   2        8.19        8.57      3.68 o
  -3  -7   2     1211.58     1305.31     29.76 o
  -2  -7   2      394.61      389.36     10.67 o
  -1  -7   2        9.54       13.20      4.04 o
   0  -7   2      404.20      346.90     67.63 o
   1  -7   2      678.26      668.94     19.71 o
   2  -7   2      471.61      442.32     55.60 o
   3  -7   2      645.55      699.82    136.36 o
   4  -7   2        0.14       14.06     11.27 o
   5  -7   2       64.95       70.86     17.25 o
   6  -7   2       27.01       33.59     13.48 o
   7  -7   2        6.42       18.89      9.99 o
   8  -7   2       19.84       17.70      9.64 o
 -12  -6   2       12.65       17.74     10.63 o
 -11  -6   2        7.27       15.90      8.22 o
 -10  -6   2        0.66       14.03      7.57 o
  -9  -6   2       46.22       30.90      9.85 o
  -8  -6   2       41.00       36.76     11.53 o
  -7  -6   2       65.74       66.59     12.58 o
  -6  -6   2       87.87       88.90      6.57 o
  -5  -6   2       17.59       20.77      4.82 o
  -4  -6   2       33.11       34.71      8.46 o
  -3  -6   2      533.15      504.91     15.74 o
  -2  -6   2      128.12      108.20      5.06 o
  -1  -6   2     1272.62     1258.21     44.18 o
   0  -6   2     1254.08     1065.16     83.50 o
   1  -6   2      552.83      540.38     20.93 o
   2  -6   2       93.98       80.41      6.58 o
   3  -6   2      141.59      146.08     30.49 o
   4  -6   2      269.60      276.19     40.24 o
   5  -6   2      180.51      158.72     14.72 o
   6  -6   2       37.89       37.62      9.91 o
   7  -6   2       13.00       28.87     13.83 o
   8  -6   2        0.36       23.31     13.15 o
   9  -6   2        0.79       12.29      9.98 o
 -12  -5   2        9.73       28.65     12.78 o
 -11  -5   2       48.36       30.13     12.08 o
 -10  -5   2       13.97       24.56      8.97 o
  -9  -5   2       15.41       19.18     14.74 o
  -8  -5   2        4.88       11.84      4.92 o
  -7  -5   2       20.66       18.31      4.47 o
  -6  -5   2       12.83       21.71      4.85 o
  -5  -5   2        7.81        8.43      2.98 o
  -4  -5   2      389.73      388.54     15.81 o
  -3  -5   2      419.37      412.72     11.26 o
  -2  -5   2     1149.01     1158.29     24.24 o
  -1  -5   2     3024.63     3044.36     58.57 o
   0  -5   2      980.84      906.77     43.31 o
   1  -5   2      292.22      299.90     16.87 o
   2  -5   2     1394.28     1355.03     51.45 o
   3  -5   2     2154.28     2239.35     63.31 o
   4  -5   2      516.49      474.37     15.37 o
   5  -5   2      166.32      185.55     12.32 o
   6  -5   2      104.91      102.48     13.91 o
   7  -5   2      152.46      168.80     28.85 o
   8  -5   2       15.07       47.05     15.95 o
   9  -5   2        3.40       21.93     12.22 o
 -12  -4   2       75.84       32.96     15.28 o
 -11  -4   2       19.13       27.17     11.22 o
 -10  -4   2        0.31       14.20      7.41 o
  -9  -4   2       12.30       22.75      9.57 o
  -8  -4   2        4.00       11.76      4.92 o
  -7  -4   2      104.08       93.97      6.18 o
  -6  -4   2      183.46      150.38     17.19 o
  -5  -4   2      156.97      190.65     17.75 o
  -4  -4   2      149.41      178.02      8.88 o
  -3  -4   2      158.59      153.03      9.72 o
  -2  -4   2        8.12        5.52      2.13 o
  -1  -4   2      307.58      270.79     11.75 o
   0  -4   2      245.81      250.56     13.72 o
   1  -4   2     4586.73     4593.02     94.27 o
   2  -4   2     2402.34     2344.13     78.50 o
   3  -4   2       34.10       18.74      4.12 o
   4  -4   2      194.74      189.07      8.51 o
   5  -4   2      254.85      267.56     24.46 o
   6  -4   2      107.88      110.16      6.94 o
   7  -4   2      340.95      339.34     35.39 o
   8  -4   2        1.83       14.35      8.05 o
   9  -4   2       11.54       16.86      9.46 o
  10  -4   2        0.84       22.16     12.04 o
 -12  -3   2       45.57       96.80     54.82 o
 -11  -3   2        8.27       15.92      8.35 o
 -10  -3   2       28.97       29.56      7.47 o
  -9  -3   2      479.17      545.05     29.45 o
  -8  -3   2        2.13        5.83      3.01 o
  -7  -3   2       10.85        8.72      3.74 o
  -6  -3   2        9.97       12.97      2.99 o
  -5  -3   2      294.20      283.15      7.74 o
  -4  -3   2      227.20      187.53      6.71 o
  -3  -3   2     1091.50     1057.00     38.66 o
  -2  -3   2        0.05        4.81      1.96 o
  -1  -3   2       37.27       36.54      2.32 o
   0  -3   2     2494.11     2434.04     76.17 o
   1  -3   2     6817.79     6805.09    153.47 o
   2  -3   2      574.28      480.87     15.03 o
   3  -3   2     1618.81     1667.76     44.16 o
   4  -3   2     3990.99     4112.39     89.63 o
   5  -3   2     1088.73     1147.29     44.62 o
   6  -3   2      433.11      421.45     24.42 o
   7  -3   2       25.59       22.35      7.22 o
   8  -3   2      132.54      140.20     15.77 o
   9  -3   2       50.84       24.39     27.98 o
  10  -3   2        1.13       14.17      8.04 o
  11  -3   2       21.82       21.63     17.35 o
 -12  -2   2       37.90       25.87     13.28 o
 -11  -2   2       37.37       19.94      9.28 o
 -10  -2   2      112.47      128.47     10.93 o
  -9  -2   2      341.69      331.98     28.88 o
  -8  -2   2      110.04      109.88      8.53 o
  -7  -2   2       99.07       91.84      5.54 o
  -6  -2   2        2.12        5.94      2.91 o
  -5  -2   2      428.31      437.15     11.57 o
  -4  -2   2     2163.78     2181.12     36.17 o
  -3  -2   2     1035.42     1061.88     22.70 o
  -2  -2   2        3.98       10.16      2.34 o
  -1  -2   2     7380.87     7264.64     97.00 o
   0  -2   2      100.84      101.22      4.01 o
   1  -2   2     3014.68     2965.66     80.06 o
   2  -2   2      447.68      455.73     10.77 o
   3  -2   2     6636.40     6721.57    148.19 o
   4  -2   2      882.86      854.32     27.46 o
   5  -2   2      521.13      574.65     18.67 o
   6  -2   2       96.65       88.35      7.39 o
   7  -2   2      607.29      670.83     20.63 o
   8  -2   2      624.59      705.87     87.26 o
   9  -2   2        8.54       16.91      9.18 o
  10  -2   2        0.14       25.34     11.42 o
  11  -2   2        9.72       21.99     11.49 o
 -12  -1   2       62.23       25.69     13.02 o
 -11  -1   2       47.40       68.55     15.72 o
 -10  -1   2       28.26       35.44     10.97 o
  -9  -1   2       84.23       83.54      9.53 o
  -8  -1   2      215.80      209.98     12.03 o
  -7  -1   2     1512.16     1653.87     37.12 o
  -6  -1   2       11.30       12.50      3.96 o
  -5  -1   2        9.68        8.18      2.82 o
  -4  -1   2       25.15       28.13      2.46 o
  -3  -1   2      563.42      543.36     10.04 o
  -2  -1   2     2345.89     2221.21     40.82 o
  -1  -1   2      400.74      391.64      8.19 o
   0  -1   2        0.75        2.25      0.91 o
   1  -1   2       63.47       75.69      2.77 o
   2  -1   2     3122.57     2962.46     47.36 o
   3  -1   2     3812.12     3792.35     69.21 o
   4  -1   2      262.08      235.18      8.17 o
   5  -1   2     2609.47     2659.21    116.60 o
   6  -1   2     1103.05     1158.39     30.92 o
   7  -1   2      167.98      170.85      9.53 o
   8  -1   2      218.87      206.55     11.53 o
   9  -1   2        0.97       16.86      9.52 o
  10  -1   2        0.52       12.66      7.55 o
  11  -1   2      107.83       55.72     19.80 o
 -12   0   2       28.77       22.55     11.09 o
 -11   0   2       85.31       48.73     12.38 o
 -10   0   2        0.63       24.42      9.69 o
  -9   0   2      343.31      317.74     16.03 o
  -8   0   2      373.70      379.05     12.62 o
  -7   0   2      270.48      285.22     16.97 o
  -6   0   2      187.03      164.23      7.75 o
  -5   0   2        3.26        4.85      2.17 o
  -4   0   2       10.25        5.03      2.18 o
  -3   0   2       10.54        5.01      2.18 o
  -2   0   2     6042.11     5829.84     74.29 o
   1   0   2     1313.64      705.77    569.87 o
   2   0   2     1127.47     1050.08     16.90 o
   3   0   2      453.89      474.98     11.62 o
   4   0   2      260.99      246.32      7.12 o
   5   0   2     7396.86     7633.22    207.71 o
   6   0   2      277.73      234.47     16.62 o
   7   0   2      661.83      696.21     23.40 o
   8   0   2      831.85      918.35     23.95 o
   9   0   2      287.84      290.01     16.03 o
  10   0   2      133.94      138.62     20.84 o
  11   0   2       21.80       27.04     10.83 o
  12   0   2        1.20       15.06     13.15 o
 -12   1   2       10.86        9.90      7.75 o
 -11   1   2      268.60      246.98     89.64 o
 -10   1   2      213.44      242.85     22.41 o
  -9   1   2        4.69       12.38      5.53 o
  -8   1   2       66.31       66.03     10.11 o
  -7   1   2      231.65      247.42      9.95 o
  -6   1   2     1061.22     1067.01     26.86 o
  -5   1   2     1544.38     1598.73     43.31 o
  -4   1   2       31.48       26.54      3.22 o
  -3   1   2      655.11      619.29     12.34 o
  -2   1   2      142.45      117.04      5.57 o
  -1   1   2      847.25      809.54     14.26 o
   1   1   2      937.54      414.47    453.11 o
   2   1   2      161.21      151.83      4.65 o
   3   1   2     1392.14     1318.17     26.73 o
   4   1   2     1784.09     1624.28     64.90 o
   5   1   2     1030.39      990.37     24.75 o
   6   1   2       12.12       12.07      5.35 o
   7   1   2      696.07      682.08     19.91 o
   8   1   2      335.05      344.00     14.41 o
   9   1   2       21.73       32.02      7.49 o
  10   1   2       24.43       35.31     10.15 o
  11   1   2       28.10       19.24     10.85 o
  12   1   2        4.53       23.37     12.93 o
 -11   2   2      211.47      168.71     34.14 o
 -10   2   2       75.97       86.77     16.69 o
  -9   2   2      951.16     1054.89     45.08 o
  -8   2   2      234.36      218.87     19.30 o
  -7   2   2      973.07     1084.77     33.79 o
  -6   2   2     1330.90     1383.55     38.14 o
  -5   2   2        0.17        6.64      3.17 o
  -4   2   2        1.35       13.93      5.56 o
  -3   2   2        7.60       13.21      5.11 o
  -2   2   2      148.52      134.37      5.80 o
  -1   2   2    17061.29    16663.49    301.72 o
   0   2   2      347.19      333.00      7.16 o
   1   2   2     5214.48     4909.53     71.85 o
   2   2   2     3003.19     3005.49     49.23 o
   3   2   2     2463.13     2524.68    117.95 o
   4   2   2      450.18      454.88     11.01 o
   5   2   2     1518.75     1617.60     35.99 o
   6   2   2     1078.32      943.37     27.15 o
   7   2   2     2697.01     2934.59     65.93 o
   8   2   2       22.10       23.26      6.15 o
   9   2   2      309.23      302.32     13.71 o
  10   2   2      254.56      268.09     15.55 o
  11   2   2       58.84       52.81     18.13 o
  12   2   2       16.01       23.46     11.24 o
 -11   3   2        4.27       22.60     12.31 o
 -10   3   2      118.46       79.58     27.74 o
  -9   3   2      822.24      942.42     66.58 o
  -8   3   2      156.77      147.69     34.20 o
  -7   3   2       10.41       20.28     10.51 o
  -6   3   2        2.89       10.76      7.69 o
  -5   3   2       42.80       34.03      9.46 o
  -4   3   2      798.95      709.47     21.89 o
  -3   3   2     3938.82     4166.76     92.58 o
  -2   3   2     1374.63     1344.43     45.70 o
  -1   3   2     2145.83     2016.36     91.04 o
   0   3   2     3394.81     3243.13     70.20 o
   1   3   2     5974.66     5906.69     85.75 o
   2   3   2     8969.64     8923.21    159.70 o
   3   3   2       84.47       79.13      4.20 o
   4   3   2     1773.37     1797.02     55.38 o
   5   3   2      504.10      486.33     14.51 o
   6   3   2      249.74      237.76      8.06 o
   7   3   2      544.72      545.97     18.74 o
   8   3   2      335.96      361.53     23.25 o
   9   3   2      496.67      520.95     24.17 o
  10   3   2       65.60       53.71      8.46 o
  11   3   2        3.52       22.15     10.75 o
  12   3   2        0.91       29.23     22.71 o
 -10   4   2      117.22      207.46    134.90 o
  -9   4   2      342.31      382.40     23.50 o
  -8   4   2        0.60       16.56      8.24 o
  -7   4   2     1526.31     1686.64     61.68 o
  -6   4   2      134.41      140.41     24.30 o
  -5   4   2      212.92      191.94     16.67 o
  -4   4   2      497.86      488.10     19.80 o
  -3   4   2      259.06      297.62     10.12 o
  -2   4   2      145.81      211.17     10.30 o
  -1   4   2      573.55      552.26     13.50 o
   0   4   2     2658.34     2581.86     72.22 o
   1   4   2      815.57      778.22     15.49 o
   2   4   2      228.79      201.43      6.67 o
   3   4   2      601.63      594.77     14.32 o
   4   4   2       40.67       45.85      4.48 o
   5   4   2      895.93      933.86     27.44 o
   6   4   2      371.54      370.51     50.92 o
   7   4   2      388.34      392.83     12.82 o
   8   4   2      776.29      861.41     33.04 o
   9   4   2      596.73      662.58     22.48 o
  10   4   2       43.19       49.25     13.25 o
  11   4   2      162.01      157.97     19.11 o
  12   4   2        9.35       19.70      9.53 o
 -10   5   2       41.92       28.13     15.38 o
  -9   5   2        9.91       19.71      9.49 o
  -8   5   2      144.67      132.42     20.63 o
  -7   5   2      962.30     1034.80    529.34 o
  -6   5   2      224.72      181.82      8.49 o
  -5   5   2      113.56      110.90      9.67 o
  -4   5   2       17.42       17.83      5.96 o
  -3   5   2       21.66       21.82      5.62 o
  -2   5   2     1637.88     1619.46     77.29 o
  -1   5   2     1037.16     1110.47     52.50 o
   0   5   2      106.55      130.18      6.64 o
   1   5   2     1976.99     1963.22     55.85 o
   2   5   2      650.07      699.03     18.05 o
   3   5   2     3669.89     3632.68    108.16 o
   4   5   2     3050.44     3026.06     70.03 o
   5   5   2      186.11      184.80      9.28 o
   6   5   2       70.37       65.35      6.03 o
   7   5   2      373.66      417.40     19.89 o
   8   5   2        2.06       13.15      7.28 o
   9   5   2       30.46       22.30      7.40 o
  10   5   2      196.62      180.96     28.52 o
  11   5   2      170.67      134.38     19.68 o
  12   5   2        2.17       15.83      8.00 o
  -9   6   2       25.86       25.32     12.15 o
  -8   6   2      362.25      410.12     29.72 o
  -7   6   2      456.89      522.11     45.33 o
  -6   6   2      521.50      573.89     56.60 o
  -5   6   2     1451.66     1550.68     70.87 o
  -4   6   2       23.33       17.35      6.12 o
  -3   6   2      366.62      360.08     27.56 o
  -2   6   2      284.30      292.83     26.11 o
  -1   6   2      235.53      192.46     20.62 o
   0   6   2      355.86      298.35     32.02 o
   1   6   2       97.22      111.80      6.16 o
   2   6   2      198.53      190.70      8.23 o
   3   6   2      187.00      158.59      8.01 o
   4   6   2      462.26      420.29     13.38 o
   5   6   2      568.12      547.23     13.51 o
   6   6   2       28.40       24.77      7.13 o
   7   6   2       32.02       32.50     12.64 o
   8   6   2      198.20      220.19     14.03 o
   9   6   2      144.92      159.61     18.00 o
  10   6   2      163.44      192.42     18.72 o
  11   6   2       28.96       23.77     11.72 o
  12   6   2        2.64       22.70     31.60 o
  -9   7   2        5.56       99.34     57.63 o
  -8   7   2       88.14       59.71     17.96 o
  -7   7   2        6.03       13.47      7.28 o
  -6   7   2      275.99      322.16     53.01 o
  -5   7   2     1135.17     1298.76     49.87 o
  -4   7   2        4.95       27.49      8.81 o
  -3   7   2      254.00      255.46     31.35 o
  -2   7   2       73.87       75.46      9.84 o
  -1   7   2      263.74      261.47     13.63 o
   0   7   2     1824.54     1894.36    232.83 o
   1   7   2      212.98      197.39     12.51 o
   2   7   2       13.82        8.66      3.69 o
   3   7   2       28.14       27.79      4.58 o
   4   7   2        4.42       11.88      5.01 o
   5   7   2      312.06      283.83     17.84 o
   6   7   2      234.74      241.94      7.87 o
   7   7   2      109.58      126.31      9.97 o
   8   7   2        1.03       12.48      6.27 o
   9   7   2       86.66       92.94     17.54 o
  10   7   2        2.11       17.33      8.91 o
  11   7   2        3.32       24.40     11.80 o
  12   7   2       28.05       26.85     13.75 o
  -8   8   2       51.99       32.49     24.22 o
  -7   8   2       65.26       35.74     20.83 o
  -6   8   2      302.57      296.81     25.83 o
  -5   8   2      318.44      305.06     17.69 o
  -4   8   2      269.09      289.20     22.13 o
  -3   8   2      801.62      778.78     84.24 o
  -2   8   2        8.52        9.60      4.99 o
  -1   8   2       26.14       28.12      3.72 o
   0   8   2       45.87       30.90      6.38 o
   1   8   2       39.90       32.11      6.28 o
   2   8   2       79.68       82.06     16.01 o
   3   8   2        2.63        9.60      5.15 o
   4   8   2       56.22       43.76      6.54 o
   5   8   2        6.38       16.21      5.61 o
   6   8   2      153.26      163.42     21.05 o
   7   8   2      430.14      502.09     17.67 o
   8   8   2       10.46       21.43      6.88 o
   9   8   2        5.00       14.34      7.18 o
  10   8   2       12.93       17.12      8.58 o
  11   8   2       27.40       14.43      6.77 o
  -7   9   2        3.35      113.00     47.00 o
  -6   9   2        8.06       14.13      7.81 o
  -5   9   2       84.72       66.00     22.94 o
  -4   9   2      324.09      396.18     50.72 o
  -3   9   2      478.15      524.38     57.91 o
  -2   9   2       38.96       46.60      8.71 o
  -1   9   2      237.12      261.81     38.77 o
   0   9   2       32.50       43.19     14.72 o
   1   9   2      274.27      298.66     30.65 o
   2   9   2      423.52      445.95     15.42 o
   3   9   2       66.60       72.32     10.35 o
   4   9   2       77.55       72.57     10.22 o
   5   9   2        0.59       12.85      7.20 o
   6   9   2        1.32       10.39      4.96 o
   7   9   2       33.27       60.07      6.56 o
   8   9   2       34.33       41.53      9.80 o
   9   9   2       93.12       90.71     17.72 o
  10   9   2        0.27       22.14     17.30 o
  11   9   2        0.70       21.48     11.91 o
  -6  10   2       21.54       65.73     48.03 o
  -5  10   2       63.61       52.56     18.08 o
  -4  10   2      253.07      232.42     24.74 o
  -3  10   2       34.91       23.92     10.37 o
  -2  10   2       66.33       56.72     12.77 o
  -1  10   2      206.98      273.03     18.49 o
   0  10   2       21.29       16.22      7.12 o
   1  10   2        2.53       10.97      5.52 o
   2  10   2        2.73       17.85      7.58 o
   3  10   2        6.42       11.36      5.87 o
   4  10   2      102.21      119.26     16.17 o
   5  10   2       61.54       53.25     14.84 o
   6  10   2       26.11       31.95      9.33 o
   7  10   2       93.38       93.06      9.25 o
   8  10   2       15.02       15.74      7.43 o
   9  10   2       62.29       33.99     14.78 o
  10  10   2        5.10       22.19     19.16 o
  -4  11   2        5.37       15.34      9.26 o
  -3  11   2      125.50       85.63     17.04 o
  -2  11   2      107.34       89.45     16.80 o
  -1  11   2      118.60      168.80     19.73 o
   0  11   2        9.82       11.68      6.32 o
   1  11   2       79.58       81.64     12.01 o
   2  11   2        0.61       17.95      8.79 o
   3  11   2      231.33      257.33     17.45 o
   4  11   2       32.01       36.24     17.85 o
   5  11   2        7.14       17.53      8.25 o
   6  11   2        4.35       24.46     11.60 o
   7  11   2        7.80       18.35      7.84 o
   8  11   2       10.51        9.87      5.39 o
   9  11   2       21.91       15.46     11.26 o
  10  11   2        2.01        6.63      5.34 o
  -3  12   2       48.86       78.44     45.77 o
  -2  12   2       57.42       34.06     17.68 o
  -1  12   2        0.18       20.13     10.32 o
   0  12   2      123.33      167.95     17.36 o
   1  12   2       49.45       37.46     13.32 o
   2  12   2       12.91       16.69      8.28 o
   3  12   2        0.43       15.24      7.41 o
   4  12   2        6.41       20.90     11.55 o
   5  12   2       30.66       38.20     14.44 o
   6  12   2       12.69       20.38     19.67 o
   7  12   2        0.86       15.54      7.98 o
   8  12   2        1.48       13.28      6.73 o
  -1  13   2       29.46       35.68     26.96 o
   0  13   2       36.93       36.90     17.67 o
   1  13   2       25.68       21.33     12.17 o
   2  13   2       18.99       27.64     13.37 o
   3  13   2        7.15       21.39     10.89 o
   4  13   2        1.45       15.69      7.46 o
   5  13   2       62.48       71.29     97.00 o
   6  13   2       17.02       16.43      7.72 o
   7  13   2        0.48        7.13      6.01 o
  -6 -12   3        0.86       10.38      8.47 o
  -5 -12   3        4.82       10.63      5.59 o
  -4 -12   3        0.31       20.08      7.69 o
  -3 -12   3       21.94       11.39      6.04 o
  -2 -12   3       52.16       38.88     14.31 o
  -1 -12   3       45.66       26.48     11.52 o
   0 -12   3        0.05       18.33     13.15 o
  -8 -11   3       27.92       52.07     24.07 o
  -7 -11   3       43.39       14.20      7.07 o
  -6 -11   3        1.34       13.88      7.13 o
  -5 -11   3        1.27       12.16      6.85 o
  -4 -11   3       44.65       23.68     11.64 o
  -3 -11   3       38.19       37.73     12.42 o
  -2 -11   3       98.00       73.33     22.18 o
  -1 -11   3       49.41       21.37      9.38 o
   0 -11   3       53.34       67.96     21.59 o
   1 -11   3       96.17       30.29     15.40 o
   2 -11   3        0.96       34.05     18.58 o
   3 -11   3        1.77       59.78     40.21 o
  -9 -10   3        3.89       17.76     25.77 o
  -8 -10   3        3.20        8.00      4.25 o
  -7 -10   3       13.46       16.74      8.08 o
  -6 -10   3       25.23       13.29      7.06 o
  -5 -10   3       19.21       16.45      7.05 o
  -4 -10   3       34.28       21.29     14.28 o
  -3 -10   3        8.38       15.08      7.14 o
  -2 -10   3        0.98       15.02      8.43 o
  -1 -10   3      231.75      272.61     19.82 o
   0 -10   3       87.21       88.28      9.57 o
   1 -10   3      123.37      102.22     26.60 o
   2 -10   3       22.27       26.82     17.60 o
   3 -10   3       37.53       29.68     13.08 o
   4 -10   3       41.38       60.57     98.61 o
 -10  -9   3        4.89       17.77      9.21 o
  -9  -9   3        3.31       10.99      6.40 o
  -8  -9   3        1.46       17.01      9.38 o
  -7  -9   3       73.90      100.26     31.22 o
  -6  -9   3      120.44      112.75     18.26 o
  -5  -9   3       63.58       61.80     13.59 o
  -4  -9   3        2.86        9.61      4.53 o
  -3  -9   3      145.09      133.11      8.47 o
  -2  -9   3       95.49       84.70      9.29 o
  -1  -9   3      208.39      217.24     15.44 o
   0  -9   3      177.88      181.22     18.02 o
   1  -9   3       45.62       41.08      9.64 o
   2  -9   3       70.11       96.21     10.39 o
   3  -9   3      219.42      249.33     39.44 o
   4  -9   3        7.93       21.76     11.11 o
   5  -9   3        0.14       14.08      8.74 o
   6  -9   3        3.46       54.41     32.80 o
 -11  -8   3        0.32        9.14      6.94 o
 -10  -8   3        0.03       10.53      5.55 o
  -9  -8   3       15.65       11.76      6.25 o
  -8  -8   3        4.00       25.64      7.77 o
  -7  -8   3      104.75       90.13     11.89 o
  -6  -8   3        0.84       10.11      5.73 o
  -5  -8   3       15.78       26.05      6.68 o
  -4  -8   3      286.54      323.68     20.23 o
  -3  -8   3      323.89      337.58     20.42 o
  -2  -8   3       74.48       84.44      9.48 o
  -1  -8   3        3.47        8.75      4.24 o
   0  -8   3      149.22      132.65     30.19 o
   1  -8   3     1274.41     1369.88     34.91 o
   2  -8   3      371.37      377.48     33.62 o
   3  -8   3       38.82       31.62      6.40 o
   4  -8   3      198.70      201.45     21.11 o
   5  -8   3       14.94       28.95     12.51 o
   6  -8   3       32.69       27.46     13.70 o
   7  -8   3       20.00       28.00     23.26 o
 -11  -7   3        1.43       21.48     10.38 o
 -10  -7   3        3.10       15.06      8.56 o
  -9  -7   3        5.29       19.43      8.40 o
  -8  -7   3        0.20       11.95      6.05 o
  -7  -7   3        8.82        9.02      4.30 o
  -6  -7   3        4.89        8.27      3.18 o
  -5  -7   3       49.64       47.43      6.93 o
  -4  -7   3      555.64      606.98     28.23 o
  -3  -7   3      328.83      335.16     17.65 o
  -2  -7   3       92.23       93.12      5.59 o
  -1  -7   3      708.45      733.10     22.75 o
   0  -7   3       30.83       22.02      5.86 o
   1  -7   3      335.49      353.07     14.78 o
   2  -7   3      601.15      644.01    112.94 o
   3  -7   3        6.54       12.50      5.06 o
   4  -7   3      339.35      365.52     77.19 o
   5  -7   3      154.42       80.52     17.23 o
   6  -7   3       60.57       51.15     14.17 o
   7  -7   3        0.19       19.75     10.64 o
   8  -7   3        0.25       28.11     22.38 o
 -12  -6   3       26.00       21.69     15.86 o
 -11  -6   3        0.28       14.43      8.57 o
 -10  -6   3        1.74       16.66      7.92 o
  -9  -6   3        2.15       14.93      7.57 o
  -8  -6   3        6.42       10.61      5.17 o
  -7  -6   3      135.03      143.49     25.09 o
  -6  -6   3       73.51       78.84      8.58 o
  -5  -6   3       66.86       65.29     14.76 o
  -4  -6   3       28.07       15.99      4.67 o
  -3  -6   3      102.10       91.12      5.82 o
  -2  -6   3     1371.54     1418.54     34.56 o
  -1  -6   3      980.34      968.37     76.34 o
   0  -6   3      348.28      291.51     52.55 o
   1  -6   3      350.29      301.70      8.08 o
   2  -6   3      855.01      858.07     26.39 o
   3  -6   3     1686.48     1766.50     62.37 o
   4  -6   3      496.08      513.93     24.15 o
   5  -6   3       25.68       16.94     10.32 o
   6  -6   3       92.41       74.97     20.32 o
   7  -6   3       46.19       52.85     16.11 o
   8  -6   3        0.47       17.81     10.03 o
   9  -6   3       39.08      230.80     59.30 o
 -12  -5   3       69.58       34.17     13.87 o
 -11  -5   3        1.97       20.33     16.39 o
 -10  -5   3       17.94       14.28      6.53 o
  -9  -5   3        8.15       14.28      6.98 o
  -8  -5   3        0.74        9.11      4.91 o
  -7  -5   3        1.39       10.69      5.15 o
  -6  -5   3        4.40       10.59      4.07 o
  -5  -5   3       95.74       92.57      8.40 o
  -4  -5   3        2.47        9.06      3.22 o
  -3  -5   3      255.31      251.53     10.72 o
  -2  -5   3     2111.75     2112.95     78.72 o
  -1  -5   3      616.89      554.29     35.96 o
   0  -5   3     1308.24     1338.04     94.56 o
   1  -5   3     1150.83     1099.62     25.08 o
   2  -5   3       28.82       30.51      6.14 o
   3  -5   3      495.63      497.70     18.66 o
   4  -5   3       92.05       86.80      6.53 o
   5  -5   3      281.88      309.44     17.73 o
   6  -5   3      708.67      753.45     26.47 o
   7  -5   3       40.30       29.54     13.01 o
   8  -5   3       97.77       84.57     20.91 o
   9  -5   3        0.61       18.71     10.22 o
 -12  -4   3        3.96       16.95      8.93 o
 -11  -4   3       22.20       27.63     11.12 o
 -10  -4   3      212.46      294.32     48.37 o
  -9  -4   3        0.67       11.19      5.58 o
  -8  -4   3        0.66       11.46      5.96 o
  -7  -4   3        0.28        8.84      4.10 o
  -6  -4   3      248.36      242.35     10.51 o
  -5  -4   3      163.37      147.82      7.19 o
  -4  -4   3      202.73      197.53      6.37 o
  -3  -4   3      589.77      606.66     16.51 o
  -2  -4   3       20.76       19.04      2.78 o
  -1  -4   3      744.26      689.29     29.06 o
   0  -4   3     4108.74     4157.17     89.94 o
   1  -4   3     1279.70     1208.74     24.46 o
   2  -4   3      354.51      378.20     13.07 o
   3  -4   3      389.83      331.21     16.09 o
   4  -4   3      640.65      637.53     21.92 o
   5  -4   3      951.96      956.41     30.62 o
   6  -4   3      326.10      346.22     15.87 o
   7  -4   3        9.64       22.07      8.29 o
   8  -4   3       97.18       75.99     16.23 o
   9  -4   3       47.89       33.54     14.74 o
  10  -4   3        0.61       13.08     10.59 o
 -12  -3   3        1.00       12.73      7.59 o
 -11  -3   3      113.39      115.12     20.79 o
 -10  -3   3      126.95      145.13     12.18 o
  -9  -3   3        8.50       11.11      4.83 o
  -8  -3   3       37.41       39.02      6.43 o
  -7  -3   3       35.99       27.72      4.53 o
  -6  -3   3       29.38       27.81      5.01 o
  -5  -3   3      220.54      214.87     13.79 o
  -4  -3   3      236.30      219.82      9.92 o
  -3  -3   3        6.11        7.04      2.41 o
  -2  -3   3      321.65      333.69      7.89 o
  -1  -3   3     1315.66     1357.25     33.40 o
   0  -3   3      996.53      962.45     29.42 o
   1  -3   3       59.30       44.24      3.63 o
   2  -3   3     5404.90     5341.82    129.69 o
   3  -3   3     2018.13     1908.74     89.77 o
   4  -3   3      139.40      122.84      8.29 o
   5  -3   3       98.57      100.77      6.15 o
   6  -3   3       24.01       28.89      6.01 o
   7  -3   3      166.98      153.07     12.41 o
   8  -3   3      434.62      433.10     36.03 o
   9  -3   3        1.52       26.27     15.11 o
  10  -3   3       15.07       21.37     11.33 o
 -12  -2   3       44.20       39.96     15.05 o
 -11  -2   3       69.17       87.57     18.18 o
 -10  -2   3        0.12       12.11      7.05 o
  -9  -2   3      218.69      202.77     10.94 o
  -8  -2   3      279.03      323.79     10.84 o
  -7  -2   3       42.27       38.96      4.86 o
  -6  -2   3      114.34      103.58      9.13 o
  -5  -2   3       40.56       37.71      3.77 o
  -4  -2   3     2763.44     2981.03     61.24 o
  -3  -2   3      180.29      198.61      7.02 o
  -2  -2   3     1658.52     1665.80     25.89 o
  -1  -2   3      796.19      732.57     14.87 o
   0  -2   3     2346.18     2246.49     39.61 o
   1  -2   3      752.43      729.56     13.33 o
   2  -2   3     4872.29     4716.11     88.60 o
   3  -2   3      700.02      571.83     15.79 o
   4  -2   3      293.47      321.20     13.18 o
   5  -2   3     1222.92     1225.85     37.57 o
   6  -2   3      569.98      573.32     24.36 o
   7  -2   3      241.52      263.05     37.23 o
   8  -2   3       72.86       89.97     11.69 o
   9  -2   3       18.20       25.16     11.63 o
  10  -2   3      142.96       70.01     28.89 o
  11  -2   3        3.19       22.25     11.28 o
 -12  -1   3        0.27       17.95    115.25 o
 -11  -1   3       35.34       42.21     29.02 o
 -10  -1   3       39.67       38.59      8.84 o
  -9  -1   3      208.64      202.23     11.43 o
  -8  -1   3      500.64      548.95     16.31 o
  -7  -1   3        7.31       10.92      5.93 o
  -6  -1   3      259.38      222.26      7.93 o
  -5  -1   3       44.19       40.62      7.05 o
  -4  -1   3      357.44      329.03      7.37 o
  -3  -1   3       22.50       16.68      2.12 o
  -2  -1   3      243.97      226.64      5.57 o
  -1  -1   3       20.03       35.90      4.15 o
   0  -1   3     3841.65     3879.64     48.82 o
   1  -1   3     1910.94     1823.82     24.60 o
   2  -1   3     4725.76     4809.73     86.59 o
   3  -1   3     2726.47     2689.16     55.19 o
   4  -1   3     7904.23     7898.88    181.95 o
   5  -1   3      850.41      773.98     52.30 o
   6  -1   3       17.07       16.26      4.99 o
   7  -1   3       15.68       25.34      6.66 o
   8  -1   3       59.61       46.58     17.82 o
   9  -1   3      194.73      222.08     19.60 o
  10  -1   3      102.14       94.70     19.66 o
  11  -1   3       11.38       13.38      7.96 o
 -12   0   3       32.35       33.46     15.28 o
 -11   0   3       17.46       16.11      8.36 o
 -10   0   3      110.97      123.82     19.71 o
  -9   0   3       39.08       30.01      6.66 o
  -8   0   3      258.70      248.32     12.86 o
  -7   0   3     1146.01     1118.92     64.24 o
  -6   0   3      714.29      657.93     26.73 o
  -5   0   3     1236.53     1279.61     28.74 o
  -4   0   3      569.38      542.98     14.26 o
  -3   0   3        3.40        4.17      2.02 o
  -2   0   3     1588.19     1548.44     22.71 o
  -1   0   3    27968.25    26621.89    572.80 o
   0   0   3      496.27      497.28      8.43 o
   1   0   3      126.47      130.87      4.32 o
   2   0   3        9.60        6.43      2.29 o
   3   0   3     2548.15     2528.02     44.74 o
   4   0   3     4639.31     4802.62    109.36 o
   5   0   3        1.47        8.20      4.48 o
   6   0   3      349.16      304.85     11.12 o
   7   0   3     1256.32     1380.43     38.64 o
   8   0   3      312.44      311.34     13.16 o
   9   0   3      107.84      143.62     15.00 o
  10   0   3       41.61       40.05     15.40 o
  11   0   3        3.61       17.56      9.30 o
  12   0   3       30.17       22.45     16.98 o
 -12   1   3       92.94       53.17     25.44 o
 -11   1   3        4.77       21.25     10.31 o
 -10   1   3       37.43       36.40     11.25 o
  -9   1   3        3.86       13.40      6.93 o
  -8   1   3      336.85      342.97     21.55 o
  -7   1   3      371.53      383.99     16.30 o
  -6   1   3      687.77      716.91     21.06 o
  -5   1   3       20.57       11.30      3.71 o
  -4   1   3      348.28      346.06      8.24 o
  -3   1   3      926.98      973.17     29.60 o
  -2   1   3     1805.94     1782.01     64.48 o
  -1   1   3     3176.47     3047.61     45.33 o
   0   1   3       66.69       80.38      2.33 o
   1   1   3      682.55      615.44     10.31 o
   2   1   3     4845.45     4765.23     70.80 o
   3   1   3       94.05       85.60      4.31 o
   4   1   3      176.32      186.76      6.07 o
   5   1   3     2323.27     2382.75     46.07 o
   6   1   3     2609.67     2652.63     57.66 o
   7   1   3      241.76      250.61     14.77 o
   8   1   3        0.92       12.00      5.49 o
   9   1   3        6.84       25.36     11.51 o
  10   1   3       10.40       23.19      9.05 o
  11   1   3       28.84       32.48     13.18 o
  12   1   3       29.73       19.99      9.48 o
 -11   2   3        3.19       15.64      8.70 o
 -10   2   3       12.96       23.39     11.40 o
  -9   2   3       72.44       82.85     13.07 o
  -8   2   3      150.88      141.58     15.84 o
  -7   2   3      209.25      210.98     23.27 o
  -6   2   3        0.69        7.89      3.83 o
  -5   2   3     1797.38     1709.06     43.54 o
  -4   2   3      429.64      366.26     19.03 o
  -3   2   3      127.77      133.09      5.52 o
  -2   2   3      205.14      223.05      6.59 o
  -1   2   3      952.67      907.14     15.85 o
   0   2   3      789.54      785.31     14.47 o
   1   2   3    22823.44    22132.58    437.28 o
   2   2   3       14.33       18.43      2.81 o
   3   2   3      829.49      783.99     32.81 o
   4   2   3      845.85      865.17     17.85 o
   5   2   3      338.72      276.39     10.52 o
   6   2   3     1487.71     1495.22     49.64 o
   7   2   3       85.85       82.29      6.97 o
   8   2   3      715.10      775.07     53.61 o
   9   2   3      423.35      473.78     31.23 o
  10   2   3       85.56       89.07     14.27 o
  11   2   3        0.22       34.21     17.79 o
  12   2   3        0.38       12.88      7.36 o
 -11   3   3      119.29      125.80     72.08 o
 -10   3   3      401.36      377.75     56.16 o
  -9   3   3       43.59       22.22      9.70 o
  -8   3   3      253.06      238.62     20.38 o
  -7   3   3        1.13       17.00      7.35 o
  -6   3   3      832.01      849.67     56.97 o
  -5   3   3     1109.70     1126.62     44.89 o
  -4   3   3       53.74       57.77      5.26 o
  -3   3   3      491.53      415.44     14.02 o
  -2   3   3      775.38      815.91     17.35 o
  -1   3   3     1455.59     1374.94     29.73 o
   0   3   3      285.36      303.02      7.47 o
   1   3   3     4308.51     4208.10     75.04 o
   2   3   3        9.66        6.71      2.20 o
   3   3   3       39.30       33.36      3.52 o
   4   3   3     2807.58     2882.18     61.80 o
   5   3   3      527.44      479.58     13.40 o
   6   3   3       79.68       84.25      8.92 o
   7   3   3     1490.45     1609.67     42.77 o
   8   3   3      488.08      520.28     15.42 o
   9   3   3      116.29       95.55      7.12 o
  10   3   3        5.53       22.51      8.31 o
  11   3   3       29.97       21.07      9.25 o
  12   3   3       26.66       25.25     12.24 o
 -10   4   3      236.79      221.31     35.01 o
  -9   4   3        6.30       17.46      8.67 o
  -8   4   3      452.33      513.68     35.59 o
  -7   4   3       27.65       25.59      7.50 o
  -6   4   3       66.95       52.46      8.16 o
  -5   4   3        5.29        5.57      2.79 o
  -4   4   3     2007.55     2032.16     47.74 o
  -3   4   3     1324.41     1108.00     39.25 o
  -2   4   3      542.01      481.04     17.33 o
  -1   4   3     1007.37     1057.45     24.91 o
   0   4   3      521.29      534.36     15.91 o
   1   4   3      153.15      148.04      6.50 o
   2   4   3     1815.77     1735.14     32.62 o
   3   4   3      367.64      331.58      7.85 o
   4   4   3        0.13        8.52      4.02 o
   5   4   3      232.59      222.80      9.38 o
   6   4   3      148.70      154.74     13.59 o
   7   4   3      241.61      244.39     12.85 o
   8   4   3       96.37       94.54      7.89 o
   9   4   3       86.62       87.15      8.03 o
  10   4   3      163.80      167.05     12.42 o
  11   4   3       37.49       30.28     10.99 o
  12   4   3       45.24       36.61     17.42 o
 -10   5   3       25.57       21.58     10.94 o
  -9   5   3      127.08      107.04     25.48 o
  -8   5   3      753.39      880.58     43.92 o
  -7   5   3      241.91      217.29     13.62 o
  -6   5   3       28.43       22.88     10.77 o
  -5   5   3       93.56       80.69      6.36 o
  -4   5   3     1132.93     1103.57     32.65 o
  -3   5   3      287.27      259.42     12.90 o
  -2   5   3      577.27      644.32     23.74 o
  -1   5   3      980.10      879.12     32.53 o
   0   5   3      145.61      143.23      7.76 o
   1   5   3       23.70       19.68      3.83 o
   2   5   3       19.84       20.00      3.82 o
   3   5   3      499.43      495.77     14.18 o
   4   5   3      301.09      280.93      9.27 o
   5   5   3      292.63      267.96     11.80 o
   6   5   3      270.79      271.15     18.82 o
   7   5   3        5.97       11.11      5.13 o
   8   5   3        4.78       10.84      5.25 o
   9   5   3      704.37      829.51     32.04 o
  10   5   3      106.75      123.08     13.49 o
  11   5   3        0.07       20.37     24.38 o
  12   5   3       16.84       27.95     26.53 o
  -9   6   3      192.98      144.07     50.52 o
  -8   6   3       58.52       52.44     15.18 o
  -7   6   3       23.24       29.14     10.01 o
  -6   6   3      622.95      732.88     28.46 o
  -5   6   3       19.67       22.01      6.69 o
  -4   6   3      345.84      342.76     21.65 o
  -3   6   3      122.81      114.21      9.68 o
  -2   6   3     1130.68     1089.53     45.42 o
  -1   6   3      785.34      789.61     31.09 o
   0   6   3      575.49      558.66     48.45 o
   1   6   3     1023.56      983.29     47.16 o
   2   6   3      165.93      184.01      8.36 o
   3   6   3      179.61      180.52      6.94 o
   4   6   3     1595.62     1581.24     63.94 o
   5   6   3      147.34      140.14      6.65 o
   6   6   3        8.44       11.05      5.42 o
   7   6   3       49.90       63.99     12.41 o
   8   6   3        7.74       14.51      6.15 o
   9   6   3       75.70      108.28     19.06 o
  10   6   3        4.26       17.16      9.78 o
  11   6   3       37.17       50.25     19.94 o
  12   6   3       73.67       26.37     11.45 o
  -9   7   3        8.00       63.45     42.16 o
  -8   7   3       92.80       60.69     15.89 o
  -7   7   3      288.55      315.57     34.15 o
  -6   7   3      345.45      363.25     34.33 o
  -5   7   3      231.26      244.96     15.63 o
  -4   7   3      125.92      124.63     12.13 o
  -3   7   3      105.22      100.66     10.56 o
  -2   7   3      691.01      624.90     53.23 o
  -1   7   3      221.95      206.84     27.46 o
   0   7   3      256.68      293.68     42.32 o
   1   7   3      167.90      173.47      8.44 o
   2   7   3       13.81       13.08      4.56 o
   3   7   3        1.27        7.98      3.37 o
   4   7   3       68.25       63.07      5.50 o
   5   7   3       69.95       58.67      6.42 o
   6   7   3      313.34      296.64     12.24 o
   7   7   3        9.17       12.22      5.25 o
   8   7   3       81.35       59.69     10.12 o
   9   7   3       24.71       30.30     13.29 o
  10   7   3       30.94       35.10     12.15 o
  11   7   3       69.01       69.74     23.57 o
  12   7   3        6.24       16.41     10.71 o
  -8   8   3       36.49       12.68     10.24 o
  -7   8   3      152.71      107.08     20.13 o
  -6   8   3       19.82       38.63     19.19 o
  -5   8   3      150.83      204.53     20.01 o
  -4   8   3      602.69      625.11     42.27 o
  -3   8   3      410.69      415.02     27.94 o
  -2   8   3        1.92        8.70      3.74 o
  -1   8   3       54.31       46.36      7.95 o
   0   8   3     1342.86     1332.48     49.67 o
   1   8   3      137.52      136.06     12.83 o
   2   8   3       80.86       88.35      8.69 o
   3   8   3       10.19        9.99      4.39 o
   4   8   3        6.05        9.33      4.90 o
   5   8   3      143.22      129.53     20.35 o
   6   8   3      960.75     1017.23     28.34 o
   7   8   3       87.42       73.84      8.38 o
   8   8   3       20.82       31.09      9.89 o
   9   8   3       42.49       43.38     13.65 o
  10   8   3        2.81       16.71      7.46 o
  11   8   3        0.92       21.51     12.37 o
  -7   9   3        5.97       13.91     10.49 o
  -6   9   3      132.14      121.09     23.14 o
  -5   9   3      547.13      613.65     30.64 o
  -4   9   3        7.97       26.59     10.64 o
  -3   9   3      410.90      428.53     35.41 o
  -2   9   3      207.43      233.80     46.18 o
  -1   9   3       15.83       17.61      7.30 o
   0   9   3      417.48      424.17     39.60 o
   1   9   3       59.79       58.87     11.20 o
   2   9   3        0.42       14.41      8.07 o
   3   9   3       86.21       77.45      8.54 o
   4   9   3       44.20       32.56      7.86 o
   5   9   3        2.09        9.90      6.06 o
   6   9   3        5.21        9.78      5.14 o
   7   9   3       59.46       76.96      8.82 o
   8   9   3       60.53       60.76     12.19 o
   9   9   3        1.59       21.19     10.82 o
  10   9   3        8.98       28.15     14.55 o
  11   9   3        3.44       20.50     10.71 o
  -6  10   3       19.72      101.25     43.75 o
  -5  10   3       35.80       39.97     15.53 o
  -4  10   3       41.98       35.84     15.71 o
  -3  10   3      207.34      228.57     21.13 o
  -2  10   3      285.58      324.74     24.73 o
  -1  10   3      455.59      478.85     17.44 o
   0  10   3        5.64       19.16      6.93 o
   1  10   3       12.91       18.40      8.93 o
   2  10   3      250.32      279.16     42.37 o
   3  10   3      269.53      291.30     19.53 o
   4  10   3       21.61       16.17      6.78 o
   5  10   3        0.20       14.15      6.97 o
   6  10   3        0.39       12.40      6.26 o
   7  10   3       42.05       33.40     12.19 o
   8  10   3      147.76      104.39     18.76 o
   9  10   3       34.67       14.56      7.79 o
  10  10   3        1.93       47.47     23.36 o
  -4  11   3      160.76      131.63     35.51 o
  -3  11   3      230.16      261.88     21.94 o
  -2  11   3       19.11       20.10      9.41 o
  -1  11   3      141.66      156.41     17.33 o
   0  11   3       86.19      108.06     12.93 o
   1  11   3        9.70       19.99      9.05 o
   2  11   3       21.56       40.08     12.75 o
   3  11   3        0.41       19.04      8.04 o
   4  11   3        0.31       13.27      7.60 o
   5  11   3       19.45       35.20     11.05 o
   6  11   3        3.30       17.30     10.29 o
   7  11   3        5.82       17.91      7.69 o
   8  11   3        2.27       11.66      6.44 o
   9  11   3        8.80       13.46      9.17 o
  10  11   3       10.52       11.20      8.42 o
  -3  12   3        2.65       21.48     17.76 o
  -2  12   3        3.01       15.06      8.91 o
  -1  12   3      201.41      278.59     20.49 o
   0  12   3        9.09       46.81     16.41 o
   1  12   3       91.21       88.15     28.61 o
   2  12   3       14.06       22.01     13.63 o
   3  12   3       26.92       23.21      9.76 o
   4  12   3       24.15       17.39      8.52 o
   5  12   3       47.62       29.56     28.20 o
   6  12   3        0.09       15.36      8.53 o
   7  12   3        0.93       13.47     14.79 o
   8  12   3        1.48       13.09     13.62 o
   9  12   3        0.17        3.19      2.91 o
  -1  13   3       36.15       27.85     17.20 o
   0  13   3        2.49       20.02     10.26 o
   1  13   3       57.45       25.79     12.13 o
   2  13   3       12.41       13.84     12.50 o
   3  13   3        3.01       14.69      9.60 o
   4  13   3        2.26       14.23      7.01 o
   5  13   3        1.19       13.78     11.69 o
   6  13   3        7.16       10.55      5.71 o
   7  13   3        2.97       11.33      8.51 o
  -5 -12   4        0.99        5.43      4.52 o
  -4 -12   4       34.50       28.22     15.14 o
  -3 -12   4       27.77       39.66     23.85 o
  -2 -12   4       29.18       21.94    200.26 o
  -1 -12   4       47.95       18.27     11.58 o
  -8 -11   4       14.28        6.43      5.32 o
  -7 -11   4        0.32       11.27      5.91 o
  -6 -11   4       13.72       23.15      9.61 o
  -5 -11   4       41.54       27.38     10.19 o
  -4 -11   4       30.33       15.89      6.94 o
  -3 -11   4        9.40       15.27      7.96 o
  -2 -11   4       23.02       37.98    495.06 o
  -1 -11   4       50.62       32.11     17.03 o
   0 -11   4       20.85       24.11     10.21 o
   1 -11   4       13.38       22.12     11.73 o
   2 -11   4       40.41       25.43     15.47 o
  -9 -10   4       11.40       12.58      9.92 o
  -8 -10   4        0.71        7.98      4.25 o
  -7 -10   4       20.24       14.80      6.82 o
  -6 -10   4       64.92       36.71     11.02 o
  -5 -10   4       19.49        8.49      4.79 o
  -4 -10   4        0.33       13.10      6.47 o
  -3 -10   4        0.42       13.33      7.22 o
  -2 -10   4       68.11       70.20     12.40 o
  -1 -10   4      136.32      137.03     15.61 o
   0 -10   4       32.02       47.88     10.65 o
   1 -10   4      441.24      450.89    108.27 o
   2 -10   4       76.04       70.95     24.41 o
   3 -10   4        2.32       21.89     12.50 o
   4 -10   4       15.55       17.90     14.69 o
 -10  -9   4        2.84       12.84      7.00 o
  -9  -9   4       32.90       16.21     19.27 o
  -8  -9   4       22.72       18.45      8.95 o
  -7  -9   4        0.58       12.55      6.53 o
  -6  -9   4       33.86       26.39      8.61 o
  -5  -9   4       18.51       18.93      7.07 o
  -4  -9   4      109.38      117.26     34.31 o
  -3  -9   4      271.27      307.40     15.28 o
  -2  -9   4       94.50       99.07     14.73 o
  -1  -9   4        1.36       10.35      5.05 o
   0  -9   4        5.92       16.15      6.67 o
   1  -9   4      142.69      171.51     19.78 o
   2  -9   4       72.33       59.26     26.14 o
   3  -9   4       88.16       83.85     24.03 o
   4  -9   4       72.81       71.90     18.65 o
   5  -9   4       26.54       41.90     22.49 o
 -11  -8   4       10.35       12.17      9.49 o
 -10  -8   4       37.29       24.81     10.13 o
  -9  -8   4       19.04       20.79      7.88 o
  -8  -8   4       15.94       12.54      6.00 o
  -7  -8   4       22.61       11.74      5.53 o
  -6  -8   4        0.99        8.88      3.82 o
  -5  -8   4      249.57      314.85     15.61 o
  -4  -8   4       38.10       47.18      7.53 o
  -3  -8   4       70.13       69.50      6.04 o
  -2  -8   4       13.09       12.79      5.20 o
  -1  -8   4      127.02      129.77      8.89 o
   0  -8   4      350.73      349.86     38.71 o
   1  -8   4      198.24      185.55     17.32 o
   2  -8   4      122.91      120.23     32.25 o
   3  -8   4      923.76      980.91     33.93 o
   4  -8   4      246.73      260.95     28.94 o
   5  -8   4        2.29       38.95     14.11 o
   6  -8   4        0.61       19.89     11.70 o
 -11  -7   4       20.59       20.23      9.32 o
 -10  -7   4        3.87       27.12     12.39 o
  -9  -7   4       24.46       29.43      9.77 o
  -8  -7   4       72.38       67.09     24.85 o
  -7  -7   4       18.76       18.67      6.08 o
  -6  -7   4       44.48       41.72      7.65 o
  -5  -7   4       14.07       17.25      5.73 o
  -4  -7   4        8.98        9.57      4.05 o
  -3  -7   4       60.64       59.38     14.91 o
  -2  -7   4      447.20      483.16     16.49 o
  -1  -7   4      687.88      767.60     34.14 o
   0  -7   4      272.60      268.45     15.39 o
   1  -7   4        0.71       14.23      8.96 o
   2  -7   4        2.87        6.48      3.85 o
   3  -7   4      119.40      114.05     17.35 o
   4  -7   4       89.57      102.83     23.08 o
   5  -7   4      384.25      407.64     30.53 o
   6  -7   4      143.81      107.80     23.37 o
   7  -7   4       31.20       30.74     15.20 o
 -11  -6   4        0.56       16.33      9.89 o
 -10  -6   4       56.28       34.63     14.25 o
  -9  -6   4       42.20       55.38     31.22 o
  -8  -6   4      304.43      323.41     17.37 o
  -7  -6   4      194.87      190.59     11.33 o
  -6  -6   4       28.29       26.25      9.62 o
  -5  -6   4      121.71      120.14      9.77 o
  -4  -6   4        2.88       14.23      4.09 o
  -3  -6   4      273.27      252.64     20.00 o
  -2  -6   4      204.02      216.16      7.48 o
  -1  -6   4      118.56      112.56     12.72 o
   0  -6   4      389.88      338.14     44.72 o
   1  -6   4      535.05      547.21     14.45 o
   2  -6   4      942.89     1033.10     21.16 o
   3  -6   4      274.64      291.97     21.31 o
   4  -6   4      599.78      652.34     29.37 o
   5  -6   4      995.38     1037.65     67.96 o
   6  -6   4       74.56       68.25     14.45 o
   7  -6   4        5.09       14.30      7.96 o
   8  -6   4       17.72       22.02     12.19 o
 -12  -5   4        0.00       21.27     13.46 o
 -11  -5   4        7.69       21.03     10.43 o
 -10  -5   4       33.52       23.70      9.16 o
  -9  -5   4       17.65       27.67      9.10 o
  -8  -5   4       31.58       20.95      6.94 o
  -7  -5   4      107.89      125.76      8.91 o
  -6  -5   4      312.77      329.12     11.88 o
  -5  -5   4      213.07      199.35     14.40 o
  -4  -5   4      141.46      133.32      8.56 o
  -3  -5   4        0.84        7.00      2.97 o
  -2  -5   4        3.57        5.08      2.30 o
  -1  -5   4      618.79      603.61     35.01 o
   0  -5   4     1183.07     1157.72     32.04 o
   1  -5   4      869.92      917.19     27.62 o
   2  -5   4       34.97       30.86      3.20 o
   3  -5   4        9.43       13.73      4.76 o
   4  -5   4       60.15       56.55      8.53 o
   5  -5   4      258.18      260.02     19.37 o
   6  -5   4       63.94       62.68     22.06 o
   7  -5   4      581.36      642.20     47.46 o
   8  -5   4       94.72       92.02     28.39 o
   9  -5   4       19.18       26.98     13.79 o
 -12  -4   4       48.36       56.03     27.85 o
 -11  -4   4      109.40       87.91     25.01 o
 -10  -4   4       22.19       38.21     11.93 o
  -9  -4   4        4.01       14.58      7.39 o
  -8  -4   4      112.85       99.54     11.55 o
  -7  -4   4      157.28      162.03     12.11 o
  -6  -4   4      747.81      760.63     19.42 o
  -5  -4   4      284.16      291.22     28.55 o
  -4  -4   4      112.29      104.12      6.16 o
  -3  -4   4        3.89        4.86      2.05 o
  -2  -4   4       38.03       39.87      2.88 o
  -1  -4   4      129.51      118.32     15.66 o
   0  -4   4      204.71      175.58      8.85 o
   1  -4   4     1184.84     1171.76     20.76 o
   2  -4   4     1433.32     1399.88     35.85 o
   3  -4   4      541.03      555.27     23.82 o
   4  -4   4     1402.93     1492.78     64.29 o
   5  -4   4      100.02       89.22      9.41 o
   6  -4   4      509.08      533.20     15.90 o
   7  -4   4      539.73      559.82     31.63 o
   8  -4   4       32.59       24.54     11.10 o
   9  -4   4        0.81       21.45     12.15 o
  10  -4   4        8.89       13.62     10.42 o
 -12  -3   4       28.29       19.62     16.76 o
 -11  -3   4       81.69       95.66     15.99 o
 -10  -3   4        0.26       11.14      5.95 o
  -9  -3   4      142.45      172.05     15.26 o
  -8  -3   4       18.01       20.34      5.94 o
  -7  -3   4        6.97        9.29      4.37 o
  -6  -3   4       85.65       69.83      5.58 o
  -5  -3   4       73.20       61.96      8.75 o
  -4  -3   4     1347.07     1359.47     37.97 o
  -3  -3   4     1957.61     2022.52     42.52 o
  -2  -3   4      391.73      420.60     11.57 o
  -1  -3   4      272.36      246.14     12.32 o
   0  -3   4      693.52      690.04     22.42 o
   1  -3   4     1109.56     1111.94     22.87 o
   2  -3   4     2875.43     2747.10     59.60 o
   3  -3   4      331.26      357.01     13.22 o
   4  -3   4      230.48      221.99      7.73 o
   5  -3   4      409.58      371.14     14.19 o
   6  -3   4      117.98      131.40     15.74 o
   7  -3   4       26.09       29.34     16.73 o
   8  -3   4       69.24       48.13     17.42 o
   9  -3   4      475.33      550.15     63.02 o
  10  -3   4       30.03       39.73     26.19 o
 -12  -2   4        3.81       13.78      7.91 o
 -11  -2   4        5.01       16.38      8.83 o
 -10  -2   4      326.90      373.36     62.82 o
  -9  -2   4      316.15      372.92     15.00 o
  -8  -2   4        1.22        7.35      3.66 o
  -7  -2   4      116.26      127.58      7.00 o
  -6  -2   4      247.11      277.59     10.15 o
  -5  -2   4       15.10        7.08      2.27 o
  -4  -2   4      402.29      380.13     16.62 o
  -3  -2   4       52.27       51.90      4.72 o
  -2  -2   4      305.04      306.21      8.41 o
  -1  -2   4       90.27       84.95      4.54 o
   0  -2   4     2337.84     2244.04     34.32 o
   1  -2   4      903.75      902.86     20.01 o
   2  -2   4       79.34       70.63      3.59 o
   3  -2   4     1334.83     1310.72     28.14 o
   4  -2   4     1264.44     1220.34     38.64 o
   5  -2   4      547.57      526.92     17.61 o
   6  -2   4     1354.96     1450.17     48.99 o
   7  -2   4       57.79       49.18      8.61 o
   8  -2   4      397.48      390.53     36.48 o
   9  -2   4      238.40      192.08     33.23 o
  10  -2   4        0.31       31.00     39.96 o
  11  -2   4        0.11       23.15     15.67 o
 -12  -1   4        5.33       44.83     15.45 o
 -11  -1   4      102.65       94.74     48.81 o
 -10  -1   4      260.45      268.18     48.68 o
  -9  -1   4       75.98       72.12     19.03 o
  -8  -1   4      380.35      388.79     12.36 o
  -7  -1   4       64.65       70.79      5.72 o
  -6  -1   4       57.13       48.71      4.55 o
  -5  -1   4       70.58       74.22      4.06 o
  -4  -1   4      125.81      119.76      4.76 o
  -3  -1   4      525.11      481.15      8.78 o
  -2  -1   4      659.71      651.48     20.89 o
  -1  -1   4      281.87      267.83     15.03 o
   0  -1   4     2277.44     2217.54     32.78 o
   1  -1   4      286.59      272.64      5.03 o
   2  -1   4     4297.93     4297.23     72.09 o
   3  -1   4     1717.59     1711.76     32.08 o
   4  -1   4     2694.30     2812.59     59.68 o
   5  -1   4       13.95        7.92      3.29 o
   6  -1   4      252.12      240.46     12.56 o
   7  -1   4      220.73      205.86     11.27 o
   8  -1   4       43.35       47.01      7.73 o
   9  -1   4        0.41       17.62      9.98 o
  10  -1   4       26.54       35.64     15.73 o
  11  -1   4      206.71      120.86     63.10 o
 -12   0   4        8.20       44.98     23.43 o
 -11   0   4       58.06       45.19     14.74 o
 -10   0   4      158.01      128.11     25.39 o
  -9   0   4      410.91      406.60     27.13 o
  -8   0   4     1320.12     1520.37     55.68 o
  -7   0   4       36.56       40.94      5.64 o
  -6   0   4      214.29      246.75      9.78 o
  -5   0   4      318.24      273.66      8.00 o
  -4   0   4       22.26       26.28      3.62 o
  -3   0   4      581.97      545.71     12.65 o
  -2   0   4       20.83       17.58      1.82 o
  -1   0   4        0.18        2.36      1.00 o
   0   0   4     2644.14     2483.62     37.51 o
   1   0   4    11317.33    11262.63    155.34 o
   2   0   4       19.24       22.45      5.27 o
   3   0   4     2711.02     2610.48     49.78 o
   4   0   4      381.14      386.93     11.07 o
   5   0   4     1655.48     1606.77     43.01 o
   6   0   4     1966.00     2034.28     51.65 o
   7   0   4      616.54      653.30     21.07 o
   8   0   4       92.23       92.57     12.67 o
   9   0   4       84.85      107.37     37.67 o
  10   0   4      156.92      137.09     25.23 o
  11   0   4       67.75       29.16     13.87 o
  12   0   4       15.39       27.04     19.66 o
 -11   1   4        1.21       18.06     10.04 o
 -10   1   4      104.70       75.68     20.36 o
  -9   1   4      474.01      495.22     25.05 o
  -8   1   4      232.54      232.94     30.47 o
  -7   1   4       63.77       56.99      7.33 o
  -6   1   4     1193.22     1211.39     31.70 o
  -5   1   4      752.94      710.92     17.35 o
  -4   1   4      715.38      766.14     24.37 o
  -3   1   4      626.84      568.26     13.09 o
  -2   1   4      280.10      260.63     13.56 o
  -1   1   4       20.38       19.47      3.71 o
   0   1   4      154.76      179.72      4.64 o
   1   1   4       99.45      120.50      3.43 o
   2   1   4      554.52      537.39     11.43 o
   3   1   4     1087.67     1082.43     21.05 o
   4   1   4     1899.24     2022.06     40.81 o
   5   1   4     2335.42     2376.47     49.10 o
   6   1   4      153.97      148.89      6.91 o
   7   1   4       40.95       36.67      6.86 o
   8   1   4       82.21       92.04     10.81 o
   9   1   4       41.09       48.68     14.94 o
  10   1   4       95.10       82.78     15.57 o
  11   1   4        2.95       20.01      9.11 o
  12   1   4       80.04       32.61     17.72 o
 -11   2   4      103.77      108.93     33.97 o
 -10   2   4      103.92      106.92     41.05 o
  -9   2   4      191.38      180.49     26.10 o
  -8   2   4       32.30       22.34      7.16 o
  -7   2   4      921.90      968.64     32.24 o
  -6   2   4     1545.86     1587.90     43.00 o
  -5   2   4      806.05      773.15     22.19 o
  -4   2   4     3284.69     3501.60    124.07 o
  -3   2   4        2.45        7.33      3.20 o
  -2   2   4        6.87        5.82      1.98 o
  -1   2   4     3660.56     3680.47     52.24 o
   0   2   4     1565.31     1564.51     21.93 o
   1   2   4      785.98      743.30     12.17 o
   2   2   4      425.11      431.04      9.59 o
   3   2   4     1105.31     1117.68     24.88 o
   4   2   4     1431.07     1397.69     26.99 o
   5   2   4     2068.29     2187.51     47.48 o
   6   2   4     1576.62     1713.59     43.67 o
   7   2   4      931.55      958.77     29.16 o
   8   2   4      614.63      642.58     22.38 o
   9   2   4       86.97      100.07      9.82 o
  10   2   4       33.84       31.50     15.98 o
  11   2   4       11.71       33.63     12.38 o
  12   2   4       25.53       23.24      9.85 o
 -11   3   4      134.70       73.31     24.52 o
 -10   3   4        0.02       16.51      8.66 o
  -9   3   4       21.03       30.42     23.92 o
  -8   3   4      360.87      398.12     24.12 o
  -7   3   4      507.18      512.34     19.82 o
  -6   3   4      364.08      369.48     13.26 o
  -5   3   4       89.85       73.31      6.32 o
  -4   3   4     2941.82     3024.10     71.35 o
  -3   3   4      144.73       85.11     10.92 o
  -2   3   4     2587.27     2631.86     66.65 o
  -1   3   4     4788.46     4947.53    150.26 o
   0   3   4      301.63      333.84     10.04 o
   1   3   4     1160.84     1214.74     20.16 o
   2   3   4      383.22      364.40      8.59 o
   3   3   4      130.27      144.57      5.34 o
   4   3   4      251.03      236.43      8.37 o
   5   3   4       81.76       62.07      6.10 o
   6   3   4      629.10      699.27     19.29 o
   7   3   4      912.93     1001.81     32.99 o
   8   3   4        9.34       17.38      5.93 o
   9   3   4      131.98      123.25      9.99 o
  10   3   4      102.14      110.93     17.51 o
  11   3   4       64.74       68.57     15.18 o
  12   3   4        0.82       13.06      7.93 o
 -10   4   4       90.37       61.38     17.19 o
  -9   4   4      245.70      324.12     35.09 o
  -8   4   4       95.63      123.52     32.67 o
  -7   4   4      401.64      379.85     22.90 o
  -6   4   4      104.90       83.94      7.94 o
  -5   4   4     1539.12     1529.45     39.96 o
  -4   4   4      980.89      907.14     26.04 o
  -3   4   4      719.72      656.66     22.93 o
  -2   4   4     3546.76     3660.60     91.50 o
  -1   4   4       68.69       80.09      6.63 o
   0   4   4      499.54      507.38     10.89 o
   1   4   4      117.40      112.16      5.60 o
   2   4   4      558.50      511.17     12.21 o
   3   4   4        7.46        9.79      3.54 o
   4   4   4     1087.70     1050.03     26.17 o
   5   4   4      907.76      890.64     39.22 o
   6   4   4      727.78      703.72     23.46 o
   7   4   4       81.54       87.37      5.23 o
   8   4   4      267.81      278.97     13.42 o
   9   4   4      146.02      153.68     12.20 o
  10   4   4       40.76       52.38     16.31 o
  11   4   4       42.91       32.76     13.29 o
  12   4   4        0.10       20.43     13.90 o
 -10   5   4      143.90      135.11     32.55 o
  -9   5   4      268.12      335.88     34.29 o
  -8   5   4       64.06       70.05     13.80 o
  -7   5   4      117.80      100.51     21.32 o
  -6   5   4      154.43      150.58     12.90 o
  -5   5   4      308.78      316.58     16.26 o
  -4   5   4      708.34      720.09     20.67 o
  -3   5   4     1196.50     1204.21     72.04 o
  -2   5   4     3401.17     3236.16    114.81 o
  -1   5   4      248.13      278.98     17.67 o
   0   5   4       16.42       14.37      3.58 o
   1   5   4        5.99        5.39      2.67 o
   2   5   4        6.07        7.57      2.77 o
   3   5   4     2689.39     2804.90     58.41 o
   4   5   4       26.92       21.33      4.36 o
   5   5   4      136.42      135.94      6.99 o
   6   5   4      361.37      355.50     14.81 o
   7   5   4      274.43      260.22     16.11 o
   8   5   4      513.85      577.40     25.45 o
   9   5   4      106.12      107.41     25.87 o
  10   5   4       23.03       16.23      7.72 o
  11   5   4       55.30       67.32     15.69 o
  12   5   4       49.77       27.97     13.09 o
  -9   6   4       20.87       30.94     17.67 o
  -8   6   4      430.69      464.40     28.86 o
  -7   6   4      695.07      785.61     37.12 o
  -6   6   4        0.63       11.11      5.13 o
  -5   6   4       57.30       35.51      7.62 o
  -4   6   4      161.13      149.97     13.81 o
  -3   6   4      561.43      580.94     18.63 o
  -2   6   4     1013.85      947.79     42.80 o
  -1   6   4      239.41      255.36      9.98 o
   0   6   4     2980.15     3092.58     66.18 o
   1   6   4      213.31      223.55      9.76 o
   2   6   4        5.94        9.83      3.81 o
   3   6   4      275.69      271.19     12.89 o
   4   6   4       74.81       78.26      5.19 o
   5   6   4        7.64        9.85      4.04 o
   6   6   4      762.77      768.61     24.87 o
   7   6   4      337.43      343.29     18.55 o
   8   6   4      281.12      336.07     18.20 o
   9   6   4        4.28       16.16      6.94 o
  10   6   4       42.98       57.18     12.17 o
  11   6   4       11.74       24.81     12.15 o
  12   6   4        3.84       17.40     10.22 o
  -9   7   4        0.40       13.77     12.56 o
  -8   7   4      121.91       89.89     48.63 o
  -7   7   4      291.53      316.67     26.90 o
  -6   7   4      190.21      190.56     21.16 o
  -5   7   4      516.37      507.22     16.56 o
  -4   7   4        4.33       13.00      5.56 o
  -3   7   4      356.26      357.25     17.72 o
  -2   7   4       49.41       37.97      5.40 o
  -1   7   4       73.33       61.29      7.08 o
   0   7   4     2363.71     2426.48     60.14 o
   1   7   4       39.40       42.29      6.27 o
   2   7   4       59.03       54.73      4.69 o
   3   7   4       10.69       11.65      4.65 o
   4   7   4        9.05        9.57      4.16 o
   5   7   4      292.45      307.77     11.79 o
   6   7   4       28.86       22.26      6.05 o
   7   7   4        0.58       11.30      5.18 o
   8   7   4      340.67      370.33     20.09 o
   9   7   4       88.86       98.63     34.75 o
  10   7   4      208.32      165.73     27.32 o
  11   7   4        9.90       17.88     10.35 o
  12   7   4       18.19       15.98      8.95 o
  -8   8   4        0.01       24.22     15.52 o
  -7   8   4       20.04       12.29      7.05 o
  -6   8   4      561.90      613.56     28.11 o
  -5   8   4      225.33      255.39     20.92 o
  -4   8   4       33.19       53.10     18.78 o
  -3   8   4        1.55       14.17      6.00 o
  -2   8   4      806.67      876.77    146.59 o
  -1   8   4      105.99       92.67     14.38 o
   0   8   4      227.97      205.37     14.61 o
   1   8   4      229.79      214.72     18.34 o
   2   8   4      661.35      707.63     40.58 o
   3   8   4       63.62       66.39      5.81 o
   4   8   4       13.59       16.64      4.95 o
   5   8   4       87.32       83.27     12.20 o
   6   8   4      119.51       89.33      8.58 o
   7   8   4       44.88       39.26      8.74 o
   8   8   4      296.71      328.75     33.81 o
   9   8   4       23.65       30.70     13.22 o
  10   8   4       36.91       31.14     10.66 o
  11   8   4        6.20       14.38      8.96 o
  -7   9   4       13.88       22.63     19.75 o
  -6   9   4      147.54      115.10     24.51 o
  -5   9   4        5.94       21.94     10.00 o
  -4   9   4      416.34      415.05     42.49 o
  -3   9   4      784.56      831.51     45.95 o
  -2   9   4       40.02       33.91      9.31 o
  -1   9   4      268.50      255.31     15.30 o
   0   9   4      295.77      295.66     12.87 o
   1   9   4       66.00       86.98     11.40 o
   2   9   4      249.95      271.91     16.27 o
   3   9   4      123.33      122.28     13.41 o
   4   9   4      126.83      117.51     10.89 o
   5   9   4        1.15       12.35      6.96 o
   6   9   4       16.69       14.89      5.80 o
   7   9   4       25.21       39.28      8.70 o
   8   9   4        6.24       22.51     28.84 o
   9   9   4        1.70       15.96     10.95 o
  10   9   4       57.57       38.16     14.48 o
  11   9   4       51.69       25.00     12.84 o
  -6  10   4       29.25       25.63     16.29 o
  -5  10   4       30.68       40.70     15.99 o
  -4  10   4      355.94      445.16     51.24 o
  -3  10   4       93.99       85.37     18.44 o
  -2  10   4       17.26       26.96     12.31 o
  -1  10   4       22.30       47.88     11.04 o
   0  10   4      117.75      137.77     10.04 o
   1  10   4       32.07       22.55      7.85 o
   2  10   4        9.29       12.02      6.34 o
   3  10   4       95.82      101.24     32.03 o
   4  10   4       70.17      100.85     18.65 o
   5  10   4       54.41       73.67     11.57 o
   6  10   4       18.91       16.85      7.63 o
   7  10   4       37.09       36.43      8.99 o
   8  10   4        1.85       17.91      8.86 o
   9  10   4        2.26       21.60     12.60 o
  10  10   4       22.89       32.94     17.58 o
  -4  11   4       43.43       31.13     14.42 o
  -3  11   4        6.89       22.75      9.96 o
  -2  11   4      487.66      556.91     33.95 o
  -1  11   4      233.01      274.26     17.91 o
   0  11   4       24.87       23.06     10.87 o
   1  11   4       60.09       40.67     11.35 o
   2  11   4      138.59      127.35     33.25 o
   3  11   4       46.22       64.17     18.05 o
   4  11   4        1.83       17.29      8.63 o
   5  11   4       79.21       50.17     15.49 o
   6  11   4       25.48       38.86     11.28 o
   7  11   4        5.10       24.03     22.51 o
   8  11   4       87.75       50.42     29.39 o
   9  11   4        0.20       19.21     11.14 o
  10  11   4        0.36        6.79      3.85 o
  -3  12   4       51.32      121.82     39.60 o
  -2  12   4       62.31       63.34     24.41 o
  -1  12   4       21.46       22.65     10.24 o
   0  12   4       71.98       59.33     16.31 o
   1  12   4       40.95       32.04     12.43 o
   2  12   4        8.50       15.99      8.68 o
   3  12   4       37.81       20.14      9.68 o
   4  12   4        0.64       19.06     10.99 o
   5  12   4       19.88       34.91     23.67 o
   6  12   4       22.61       35.50     15.90 o
   7  12   4        1.65        9.37      7.59 o
   8  12   4        1.35       57.25    125.94 o
   9  12   4        3.28        5.37      4.48 o
  -1  13   4        4.09       13.68     10.98 o
   0  13   4      159.96      144.60     21.98 o
   1  13   4        9.63       20.63     10.42 o
   2  13   4        4.27       12.70      6.50 o
   3  13   4        0.20       20.58      8.95 o
   4  13   4       21.12       14.23      6.20 o
   5  13   4        8.13       23.04     44.32 o
   6  13   4        0.22       13.80      6.67 o
   7  13   4        0.65        9.45     13.80 o
   3  14   4        0.65       29.15     19.34 o
   4  14   4        8.00       27.74     16.35 o
  -7 -11   5        1.08        7.21      4.00 o
  -6 -11   5        3.23       20.77     12.93 o
  -5 -11   5        0.41       14.81      8.19 o
  -4 -11   5       26.18       11.20      6.53 o
  -3 -11   5       26.36       21.55      9.82 o
  -2 -11   5       45.50       18.82     15.92 o
  -1 -11   5        1.15       13.85      7.36 o
   0 -11   5      127.36       82.40     41.98 o
   1 -11   5      102.44       34.97     29.76 o
  -8 -10   5        2.27       10.61      4.95 o
  -7 -10   5        2.50       11.41     10.13 o
  -6 -10   5        0.31       10.26      5.80 o
  -5 -10   5       20.64       26.10     13.01 o
  -4 -10   5       13.76       13.26      6.16 o
  -3 -10   5       43.10       32.72     13.28 o
  -2 -10   5       13.34       14.83      7.14 o
  -1 -10   5        9.54       19.89      9.37 o
   0 -10   5       65.09       72.14     12.83 o
   1 -10   5       88.31       80.20     21.85 o
   2 -10   5        0.11       20.42     11.26 o
   3 -10   5        2.00       19.82     11.22 o
 -10  -9   5       53.21        8.34      7.03 o
  -9  -9   5        0.94       29.11     13.38 o
  -8  -9   5       24.64       18.84     30.21 o
  -7  -9   5        6.73       11.41      5.57 o
  -6  -9   5       19.40       14.02      6.40 o
  -5  -9   5       11.16       10.46      5.09 o
  -4  -9   5        2.96       12.98      7.37 o
  -3  -9   5       24.16       18.33      7.31 o
  -2  -9   5       48.29       36.59     12.31 o
  -1  -9   5      186.72      220.06     15.54 o
   0  -9   5      261.81      274.56     16.19 o
   1  -9   5       12.55       22.73      8.02 o
   2  -9   5      325.86      314.45     41.31 o
   3  -9   5       85.43       94.33     41.07 o
   4  -9   5      180.26      189.67     66.94 o
   5  -9   5       18.69       45.58     39.34 o
 -10  -8   5        0.97       14.40     16.30 o
  -9  -8   5       11.46       15.19     15.60 o
  -8  -8   5      173.20      142.63     37.90 o
  -7  -8   5       16.96       14.77      6.26 o
  -6  -8   5        0.15       11.90      6.91 o
  -5  -8   5        3.35       13.30      5.80 o
  -4  -8   5        7.65       11.33      4.71 o
  -3  -8   5      170.45      201.69     13.44 o
  -2  -8   5       29.94       44.36     11.14 o
  -1  -8   5       26.78       29.59      6.62 o
   0  -8   5       33.04       19.49      6.02 o
   1  -8   5       26.08       14.81      8.24 o
   2  -8   5      359.70      474.42     94.03 o
   3  -8   5      167.26      190.58     55.19 o
   4  -8   5      264.54      259.19     75.55 o
   5  -8   5        1.01       17.57      9.01 o
   6  -8   5       78.05       26.80     12.64 o
 -11  -7   5        4.81       12.77      6.98 o
 -10  -7   5       35.92       19.85      8.58 o
  -9  -7   5      123.60       94.87     15.78 o
  -8  -7   5       79.63       61.33     10.65 o
  -7  -7   5       22.73       21.35      9.19 o
  -6  -7   5      213.82      204.71     13.90 o
  -5  -7   5        0.81        9.84      5.37 o
  -4  -7   5      130.24      145.53      9.63 o
  -3  -7   5        1.00        7.68      4.11 o
  -2  -7   5       26.81       22.75      5.53 o
  -1  -7   5       51.95       51.16     14.68 o
   0  -7   5      102.54       97.32      8.41 o
   1  -7   5      320.83      359.87     19.60 o
   2  -7   5      429.33      431.73     21.52 o
   3  -7   5       58.49       57.69      9.30 o
   4  -7   5      595.48      691.25     39.04 o
   5  -7   5      151.30      135.66     31.92 o
   6  -7   5      112.57       80.17     24.82 o
   7  -7   5        0.84       12.92      7.75 o
 -11  -6   5       15.72       17.10     13.63 o
 -10  -6   5      100.40       76.69     43.75 o
  -9  -6   5       92.29       32.37     16.27 o
  -8  -6   5        9.72       19.37      6.53 o
  -7  -6   5      147.34      135.39     18.70 o
  -6  -6   5      433.46      484.04     17.18 o
  -5  -6   5       71.78       94.12      8.59 o
  -4  -6   5       34.09       33.12      4.80 o
  -3  -6   5        3.03        6.42      3.23 o
  -2  -6   5       13.12        9.26      4.28 o
  -1  -6   5      122.13      121.39      8.58 o
   0  -6   5      744.72      751.24     21.36 o
   1  -6   5        2.67        7.47      3.77 o
   2  -6   5       41.63       47.66     11.94 o
   3  -6   5      202.00      208.07     26.99 o
   4  -6   5      334.79      369.10     16.65 o
   5  -6   5       69.17       66.99     12.65 o
   6  -6   5      426.66      531.75     46.40 o
   7  -6   5       60.52       47.92     20.24 o
   8  -6   5       58.28       42.56     21.06 o
 -12  -5   5       29.58       14.58     11.00 o
 -11  -5   5       48.18       47.12     17.59 o
 -10  -5   5       44.78       36.74     11.98 o
  -9  -5   5        3.05       10.70      5.32 o
  -8  -5   5      226.50      225.06     14.42 o
  -7  -5   5      368.15      415.59     39.76 o
  -6  -5   5        0.55       10.77      5.99 o
  -5  -5   5       95.82       91.96      8.91 o
  -4  -5   5      207.08      209.22      9.24 o
  -3  -5   5       76.05       79.48      6.23 o
  -2  -5   5      270.92      281.35      7.57 o
  -1  -5   5       35.71       31.65      5.32 o
   0  -5   5       90.24       78.02      5.88 o
   1  -5   5       85.15       80.96      8.93 o
   2  -5   5      406.04      407.40     11.63 o
   3  -5   5     1330.94     1435.93     48.60 o
   4  -5   5      126.87      142.25     26.77 o
   5  -5   5      459.05      507.75     22.16 o
   6  -5   5      878.40     1055.30     49.09 o
   7  -5   5      140.83      193.16     31.26 o
   8  -5   5       12.95       26.27     13.06 o
   9  -5   5        0.97       21.47     16.96 o
 -12  -4   5       19.23       18.32      9.29 o
 -11  -4   5        7.45       15.90      8.84 o
 -10  -4   5       10.86       15.78      9.05 o
  -9  -4   5      143.91      110.40     12.91 o
  -8  -4   5      313.86      353.37     25.65 o
  -7  -4   5      135.51      131.75     10.48 o
  -6  -4   5      244.24      241.65     13.95 o
  -5  -4   5      560.70      539.42     36.72 o
  -4  -4   5      801.59      752.10     49.56 o
  -3  -4   5       14.07       13.34      3.05 o
  -2  -4   5        6.01        4.76      1.98 o
  -1  -4   5     1462.18     1517.51     45.87 o
   0  -4   5      922.32      898.84     26.11 o
   1  -4   5      230.98      195.29      8.42 o
   2  -4   5      420.68      390.67     16.58 o
   3  -4   5       18.90       14.77      4.80 o
   4  -4   5       17.18       11.33      5.10 o
   5  -4   5       96.89       99.67     10.44 o
   6  -4   5      750.66      819.82     26.76 o
   7  -4   5      140.84      137.33     15.70 o
   8  -4   5      348.37      371.90     29.82 o
   9  -4   5       59.51       46.84     22.58 o
 -12  -3   5        0.11       16.64      9.44 o
 -11  -3   5      125.47      107.72     16.93 o
 -10  -3   5      235.69      263.29     73.24 o
  -9  -3   5      112.92      104.11     34.54 o
  -8  -3   5       19.24       28.65      7.14 o
  -7  -3   5       30.58       22.87      5.71 o
  -6  -3   5      857.23      834.07     24.98 o
  -5  -3   5      815.07      822.70     29.43 o
  -4  -3   5       83.13       66.17      4.43 o
  -3  -3   5      614.92      574.80     17.49 o
  -2  -3   5      206.23      197.33     13.25 o
  -1  -3   5        4.08        5.67      1.91 o
   0  -3   5      834.06      784.54     15.57 o
   1  -3   5        0.22        4.59      2.01 o
   2  -3   5      489.08      460.03     13.73 o
   3  -3   5     1018.13     1051.76     31.98 o
   4  -3   5     1496.10     1621.87     47.26 o
   5  -3   5     1422.34     1514.09     42.72 o
   6  -3   5       19.04       25.54      6.52 o
   7  -3   5      958.55     1095.83     44.19 o
   8  -3   5      629.72      733.24     39.99 o
   9  -3   5        1.09       28.23     23.83 o
  10  -3   5        3.26       17.13     10.34 o
 -12  -2   5       12.52       14.21      7.48 o
 -11  -2   5      109.07       85.89     19.30 o
 -10  -2   5       99.76       58.89     25.70 o
  -9  -2   5       10.21       13.48      5.56 o
  -8  -2   5      311.22      354.83     12.93 o
  -7  -2   5      506.98      564.79     15.31 o
  -6  -2   5      130.57      128.14      5.64 o
  -5  -2   5       16.67       14.01      5.05 o
  -4  -2   5     1823.12     1810.45     42.20 o
  -3  -2   5     1538.70     1419.63     23.92 o
  -2  -2   5      304.27      289.30      8.63 o
  -1  -2   5      899.92      886.88     18.13 o
   0  -2   5     1401.73     1332.05     21.77 o
   1  -2   5     2089.94     2255.14     42.54 o
   2  -2   5       40.14       31.58      4.44 o
   3  -2   5      282.91      251.26     10.61 o
   4  -2   5       18.01       17.24      4.00 o
   5  -2   5       43.75       52.06      6.48 o
   6  -2   5      125.00      109.63      7.40 o
   7  -2   5      288.28      294.75     15.95 o
   8  -2   5      368.04      366.87     32.34 o
   9  -2   5      320.60      274.66     35.63 o
  10  -2   5      222.92      186.62     43.83 o
  11  -2   5       64.59       26.04     22.24 o
 -12  -1   5      112.11       38.83     20.37 o
 -11  -1   5       56.76       32.91     13.50 o
 -10  -1   5       21.29       27.26     24.80 o
  -9  -1   5      661.70      692.01     44.99 o
  -8  -1   5     1328.92     1489.40     37.57 o
  -7  -1   5      317.80      302.54     26.42 o
  -6  -1   5       59.26       58.33      5.18 o
  -5  -1   5      129.74      123.77      4.78 o
  -4  -1   5     1851.51     1858.46     36.93 o
  -3  -1   5     1473.93     1468.37     43.10 o
  -2  -1   5        1.37        4.03      1.78 o
  -1  -1   5     2221.69     2296.02     47.72 o
   0  -1   5        2.73        4.13      1.66 o
   1  -1   5      112.86       94.36      2.96 o
   2  -1   5      710.81      672.55     15.21 o
   3  -1   5        3.80        5.30      2.59 o
   4  -1   5      682.28      680.91     16.62 o
   5  -1   5     1241.91     1235.17     33.53 o
   6  -1   5     1123.56     1200.80     56.39 o
   7  -1   5      587.90      654.18     58.69 o
   8  -1   5       21.38       32.74      9.22 o
   9  -1   5      270.60      296.44     56.70 o
  10  -1   5      332.03      299.53     44.87 o
  11  -1   5        5.08       21.84     11.63 o
 -12   0   5       34.27       18.07     13.12 o
 -11   0   5       26.62       29.86     16.52 o
 -10   0   5       61.87       41.81      9.32 o
  -9   0   5      198.05      188.17     13.94 o
  -8   0   5      501.56      535.96     15.75 o
  -7   0   5     1147.46     1255.53     28.90 o
  -6   0   5      989.36      939.89     23.33 o
  -5   0   5     1209.60     1265.02     74.22 o
  -4   0   5       41.24       44.51      3.74 o
  -3   0   5        0.24        2.81      1.37 o
  -2   0   5     2127.42     2103.34     44.52 o
  -1   0   5     7405.13     7243.38    139.40 o
   0   0   5      111.46      106.68      3.13 o
   1   0   5     1849.08     1848.45     30.32 o
   2   0   5     5554.29     5952.26    123.74 o
   3   0   5      160.21      180.75      5.69 o
   4   0   5       18.05        9.07      3.31 o
   5   0   5      635.24      659.41     20.03 o
   6   0   5      136.74      125.89      7.88 o
   7   0   5      280.26      282.69     34.87 o
   8   0   5      493.40      512.10     26.97 o
   9   0   5      235.24      284.19     48.96 o
  10   0   5       21.62       21.32      9.45 o
  11   0   5      139.46      108.28     54.83 o
 -11   1   5       91.76       78.34     21.19 o
 -10   1   5      191.16      159.29     18.82 o
  -9   1   5      176.29      143.78     26.37 o
  -8   1   5       95.12       81.07      8.35 o
  -7   1   5     4298.82     4642.12    133.68 o
  -6   1   5     1381.76     1432.91     35.47 o
  -5   1   5      471.07      516.50     15.92 o
  -4   1   5      176.69      215.11      6.90 o
  -3   1   5     1499.85     1522.76     54.85 o
  -2   1   5      388.16      352.39      6.42 o
  -1   1   5       49.32       42.95      2.24 o
   0   1   5     3540.97     3567.51     57.46 o
   1   1   5        2.54        6.18      2.13 o
   2   1   5      823.44      765.34     15.54 o
   3   1   5      952.09      886.28     19.27 o
   4   1   5       32.56       43.61      4.30 o
   5   1   5       38.56       43.00      4.70 o
   6   1   5       45.58       35.04      5.71 o
   7   1   5      486.23      539.95     19.59 o
   8   1   5      488.60      522.17     21.37 o
   9   1   5      109.53      114.16     16.58 o
  10   1   5       83.90       64.40     19.98 o
  11   1   5       91.65       57.85     14.76 o
  12   1   5       75.55       26.40     19.68 o
 -11   2   5       19.02       24.06     13.40 o
 -10   2   5        0.44       17.38      9.26 o
  -9   2   5        2.91       20.84      7.92 o
  -8   2   5      471.06      445.98     20.98 o
  -7   2   5      812.87      833.44     24.45 o
  -6   2   5        0.57        9.27      6.83 o
  -5   2   5     2138.61     2249.62     43.55 o
  -4   2   5     1094.14      979.36     21.20 o
  -3   2   5     5328.92     5507.47    102.16 o
  -2   2   5      184.40      168.04      7.36 o
  -1   2   5      245.18      260.89      7.49 o
   0   2   5     2454.98     2375.14     33.86 o
   1   2   5     2510.27     2353.24     37.52 o
   2   2   5       49.03       47.88      3.30 o
   3   2   5      551.29      555.14     12.55 o
   4   2   5      149.30      155.24      5.79 o
   5   2   5       14.07       13.16      3.98 o
   6   2   5      947.44      908.33     32.59 o
   7   2   5      224.50      243.34     26.58 o
   8   2   5      384.49      397.41     14.48 o
   9   2   5      260.04      301.07     15.64 o
  10   2   5      118.02      127.73     15.94 o
  11   2   5       50.96      182.95    269.82 o
  12   2   5        0.87       13.17      7.19 o
 -11   3   5       50.93       39.71     14.96 o
 -10   3   5      185.13      198.75     67.27 o
  -9   3   5      327.06      359.54     34.30 o
  -8   3   5      350.88      341.91     33.11 o
  -7   3   5       34.22       31.23      6.88 o
  -6   3   5      614.34      653.25     22.40 o
  -5   3   5     4792.01     5012.09    138.03 o
  -4   3   5     2354.34     2418.84     55.46 o
  -3   3   5      678.73      622.50     25.65 o
  -2   3   5      263.07      206.28      6.38 o
  -1   3   5       11.47        9.33      2.06 o
   0   3   5      109.97      101.45      4.02 o
   1   3   5      158.85      170.40      4.95 o
   2   3   5       10.61        8.12      4.14 o
   3   3   5     1624.80     1601.66     31.63 o
   4   3   5       56.28       59.11      4.76 o
   5   3   5      313.62      337.41     10.58 o
   6   3   5       91.84       94.28      6.46 o
   7   3   5       26.28       27.31      6.32 o
   8   3   5       64.59       58.56      7.76 o
   9   3   5      338.55      378.78     15.97 o
  10   3   5       94.62      100.50     24.47 o
  11   3   5        0.13       17.08      9.76 o
  12   3   5       54.05       23.13     11.69 o
 -10   4   5       11.56       20.36     10.56 o
  -9   4   5       66.24       31.12     13.16 o
  -8   4   5      148.37      132.60     11.86 o
  -7   4   5      249.01      236.20     25.19 o
  -6   4   5      704.24      718.23     18.64 o
  -5   4   5      628.03      615.97     24.82 o
  -4   4   5        6.49       10.12      4.30 o
  -3   4   5     3321.87     3362.47     85.73 o
  -2   4   5     1896.06     1722.15     39.41 o
  -1   4   5     1272.34     1353.96     34.78 o
   0   4   5       24.42       31.81      2.70 o
   1   4   5        6.07        8.25      2.33 o
   2   4   5      120.58      103.25      4.29 o
   3   4   5     1179.02     1145.08     47.46 o
   4   4   5      806.81      864.04     22.81 o
   5   4   5        0.44        9.73      4.49 o
   6   4   5        1.50        7.99      4.30 o
   7   4   5      324.77      347.86     21.11 o
   8   4   5      313.81      345.08     12.28 o
   9   4   5       10.37       22.89      6.99 o
  10   4   5      130.71      133.79     13.03 o
  11   4   5       36.27       31.36     12.33 o
  12   4   5       25.87       17.72      8.04 o
 -10   5   5       34.11       25.32     12.06 o
  -9   5   5      125.08       86.64     28.50 o
  -8   5   5      224.32      202.16     18.45 o
  -7   5   5      753.68      797.08     28.79 o
  -6   5   5      531.26      491.79     15.61 o
  -5   5   5       98.18       85.46      6.33 o
  -4   5   5     1311.83     1364.30     39.03 o
  -3   5   5     3594.57     3534.83     87.46 o
  -2   5   5      239.97      206.61     11.10 o
  -1   5   5      249.51      225.47      9.56 o
   0   5   5      443.05      382.57     10.22 o
   1   5   5        3.01        7.55      3.10 o
   2   5   5      815.55      844.10     21.32 o
   3   5   5      323.77      342.94     10.38 o
   4   5   5        3.78        6.70      3.34 o
   5   5   5      572.72      637.50     21.58 o
   6   5   5      117.91      109.67      8.56 o
   7   5   5      218.76      229.90     11.46 o
   8   5   5        0.07       10.33      5.17 o
   9   5   5       34.43       33.72     11.02 o
  10   5   5      173.83      205.11     17.04 o
  11   5   5      115.74      111.32     18.14 o
  12   5   5        9.55       14.81     13.51 o
  -9   6   5      107.01       54.71     22.41 o
  -8   6   5       33.68       34.57     14.65 o
  -7   6   5       66.68       49.38     27.73 o
  -6   6   5      413.60      413.76     18.13 o
  -5   6   5      779.91      761.29     31.19 o
  -4   6   5     1240.05     1263.01     33.01 o
  -3   6   5      226.08      220.25      9.08 o
  -2   6   5     1148.85     1182.30     38.44 o
  -1   6   5      993.09      971.16     77.03 o
   0   6   5      561.42      496.21     14.10 o
   1   6   5      144.35      132.97      9.44 o
   2   6   5       72.64       65.48      5.85 o
   3   6   5      322.99      315.01      8.79 o
   4   6   5        2.18        6.16      2.95 o
   5   6   5       34.61       31.03      6.03 o
   6   6   5        3.95       10.53      5.03 o
   7   6   5        9.35       17.33      6.53 o
   8   6   5       33.88       26.56      8.43 o
   9   6   5      104.72      124.24     13.03 o
  10   6   5       57.48       96.10     36.62 o
  11   6   5        2.13       17.63      9.87 o
  12   6   5       24.06       20.74     20.78 o
  -9   7   5        6.94       17.21     14.93 o
  -8   7   5        1.15       15.22      8.77 o
  -7   7   5      182.00      199.39     22.33 o
  -6   7   5      386.51      405.93     39.91 o
  -5   7   5      596.40      577.84     27.30 o
  -4   7   5      290.85      275.83     11.34 o
  -3   7   5      480.20      466.09     18.71 o
  -2   7   5     1403.33     1406.25     41.65 o
  -1   7   5     3297.51     3417.47    124.49 o
   0   7   5      276.56      264.29     10.38 o
   1   7   5       27.60       19.84      5.48 o
   2   7   5      137.47      147.79      8.35 o
   3   7   5       16.16       22.35      5.57 o
   4   7   5      145.45      156.43      8.09 o
   5   7   5        9.83       14.20      5.49 o
   6   7   5        1.64       13.26      7.34 o
   7   7   5       87.80       80.49      9.08 o
   8   7   5      152.69      144.29     12.25 o
   9   7   5       49.34       39.71     14.56 o
  10   7   5       10.89       16.88      8.65 o
  11   7   5       26.47       20.94     10.16 o
  12   7   5       13.61        7.08      5.54 o
  -8   8   5        3.70       19.08     13.59 o
  -7   8   5      125.32      130.25     32.26 o
  -6   8   5      100.35      100.66     25.59 o
  -5   8   5      377.22      381.47     29.52 o
  -4   8   5      535.71      552.10     24.07 o
  -3   8   5      552.48      550.73     18.89 o
  -2   8   5      802.58      832.72    130.59 o
  -1   8   5       24.22       17.79      6.99 o
   0   8   5     1949.15     2132.38     60.34 o
   1   8   5      505.68      560.77     26.76 o
   2   8   5        3.12       10.69      5.73 o
   3   8   5       51.10       49.58      5.86 o
   4   8   5        5.91       12.22      5.89 o
   5   8   5      265.65      276.25     12.61 o
   6   8   5       20.66       28.62      8.28 o
   7   8   5        0.24       16.29      8.91 o
   8   8   5       14.83       20.51     10.79 o
   9   8   5        7.76       23.30     12.05 o
  10   8   5       13.63       42.88     26.23 o
  11   8   5       67.41       56.60     18.38 o
  -7   9   5       11.14       23.78     13.17 o
  -6   9   5       12.52       16.51      8.64 o
  -5   9   5      236.10      312.79     57.63 o
  -4   9   5      362.40      383.40     23.63 o
  -3   9   5      193.51      168.70     23.50 o
  -2   9   5      110.08       89.54     11.35 o
  -1   9   5      953.66     1026.62     34.37 o
   0   9   5      466.58      485.91     17.24 o
   1   9   5      912.00      983.32     36.57 o
   2   9   5      276.06      259.46     16.01 o
   3   9   5      254.17      324.49     17.59 o
   4   9   5        1.94        8.78      4.27 o
   5   9   5        1.96       12.21      6.26 o
   6   9   5        6.89       13.50      7.66 o
   7   9   5        2.17       19.75     10.01 o
   8   9   5       35.05       44.81     12.08 o
   9   9   5       61.62       51.51     28.90 o
  10   9   5       14.65       22.09     11.91 o
  11   9   5        2.82       12.73      7.46 o
  -6  10   5        2.04       13.25     11.80 o
  -5  10   5      101.00       87.38     26.77 o
  -4  10   5       25.03       56.81     13.39 o
  -3  10   5      267.17      263.32     48.25 o
  -2  10   5      130.77      128.40     35.91 o
  -1  10   5      868.17      915.73     36.22 o
   0  10   5       42.43       32.52      8.85 o
   1  10   5       22.64       18.59      7.78 o
   2  10   5      232.93      260.14     27.36 o
   3  10   5      369.95      451.40     55.31 o
   4  10   5        4.20       11.59      5.96 o
   5  10   5        2.20       11.38      5.66 o
   6  10   5       25.88       31.68      9.18 o
   7  10   5       21.05       22.91     14.61 o
   8  10   5        3.45       19.58     22.69 o
   9  10   5        4.13       17.25      8.80 o
  10  10   5        5.53       14.72      8.59 o
  -5  11   5        4.37       99.29     41.72 o
  -4  11   5       87.84       71.31     20.60 o
  -3  11   5      207.45      173.13     28.95 o
  -2  11   5       70.46       47.98     16.42 o
  -1  11   5       82.60       71.99     16.48 o
   0  11   5        0.73       14.73      7.65 o
   1  11   5      279.45      326.74     72.34 o
   2  11   5      232.77      270.22     59.48 o
   3  11   5       11.10       27.45     10.93 o
   4  11   5      155.28      159.76     43.67 o
   5  11   5       41.73       44.39     12.58 o
   6  11   5        2.91       25.56     13.76 o
   7  11   5        7.75       22.29     11.16 o
   8  11   5        0.47       17.81     10.12 o
   9  11   5        0.83       13.90      7.19 o
  10  11   5       16.17        6.06      5.23 o
  -3  12   5       85.61       68.99     23.44 o
  -2  12   5        1.11       18.36      8.88 o
  -1  12   5      351.70      405.18    125.77 o
   0  12   5       12.50       37.01     12.02 o
   1  12   5      196.31      211.48     49.87 o
   2  12   5       26.81       21.95      9.75 o
   3  12   5       19.97       34.66     13.61 o
   4  12   5       83.35       88.81     15.67 o
   5  12   5       56.94       30.81     18.91 o
   6  12   5        9.77       23.32     12.07 o
   7  12   5        2.24       18.57     10.51 o
   8  12   5        9.01       14.94      7.98 o
   9  12   5       10.91       11.45      8.00 o
  -1  13   5      122.97       60.95     42.94 o
   0  13   5       13.39       14.90      7.77 o
   1  13   5        0.27       25.24     22.16 o
   2  13   5        5.70       22.35     10.56 o
   3  13   5       34.39       26.61     11.89 o
   4  13   5       67.80       37.22     14.74 o
   5  13   5        0.03       14.09      7.50 o
   6  13   5       17.48       12.55     12.82 o
   7  13   5        4.36        8.24      4.59 o
   2  14   5        6.86      104.35     47.55 o
   3  14   5       19.81       21.06     15.45 o
   4  14   5        1.38       27.53     18.31 o
  -6 -11   6       30.77       14.83      9.23 o
  -5 -11   6       27.37       44.20     72.94 o
  -4 -11   6       17.63       17.69      9.67 o
  -3 -11   6       12.14       16.37      9.01 o
  -2 -11   6        0.16       13.68      7.55 o
  -1 -11   6       65.81       22.95      8.82 o
   0 -11   6       54.52       45.25     22.33 o
  -8 -10   6        9.11       10.34      4.86 o
  -7 -10   6       10.51        9.62      5.32 o
  -6 -10   6        0.39        9.59      5.27 o
  -5 -10   6        2.41        8.21      4.41 o
  -4 -10   6       59.45       43.43     11.46 o
  -3 -10   6       32.08       20.26     11.16 o
  -2 -10   6        1.02       16.90      7.55 o
  -1 -10   6       28.17       35.73      9.63 o
   0 -10   6        1.34       14.51      8.02 o
   1 -10   6       13.15       19.26      9.83 o
   2 -10   6       19.80       32.05     16.81 o
   3 -10   6      117.77       83.55     42.35 o
  -9  -9   6       12.70       17.04      7.34 o
  -8  -9   6       25.13       12.76      6.87 o
  -7  -9   6       29.82       43.26     26.21 o
  -6  -9   6        2.02       14.38      7.29 o
  -5  -9   6       76.16       63.40     18.12 o
  -4  -9   6      137.85      135.53     37.94 o
  -3  -9   6       87.57       59.19     10.12 o
  -2  -9   6        8.59       22.87      9.21 o
  -1  -9   6        9.44       17.14      6.77 o
   0  -9   6        0.35       15.98      6.74 o
   1  -9   6      203.47      188.65     25.55 o
   2  -9   6      105.86       82.48     24.28 o
   3  -9   6       40.18       38.10     15.22 o
   4  -9   6        3.03       23.50     12.32 o
 -10  -8   6       39.36       25.77     15.72 o
  -9  -8   6       74.80       39.70     19.50 o
  -8  -8   6        3.35       15.30     12.76 o
  -7  -8   6        0.88       14.44      7.62 o
  -6  -8   6        6.46       16.91      7.12 o
  -5  -8   6       84.66       64.87     26.69 o
  -4  -8   6        8.88       13.96      6.21 o
  -3  -8   6       77.02       71.56      9.50 o
  -2  -8   6      162.72      159.87     13.04 o
  -1  -8   6       23.48       30.23      9.48 o
   0  -8   6      133.99      114.85     11.94 o
   1  -8   6       71.38       89.21     35.61 o
   2  -8   6       39.49       32.20     12.65 o
   3  -8   6      138.86      118.48     27.47 o
   4  -8   6       35.11       43.66     15.88 o
   5  -8   6      361.19      458.33     52.69 o
 -10  -7   6       29.78       27.81     10.94 o
  -9  -7   6       32.92       32.48     21.18 o
  -8  -7   6       73.68       71.77     13.65 o
  -7  -7   6      127.77       87.20     18.07 o
  -6  -7   6        7.89        7.45      3.93 o
  -5  -7   6       31.27       26.89      6.98 o
  -4  -7   6        5.90        8.17      4.13 o
  -3  -7   6      272.68      308.37     12.71 o
  -2  -7   6      524.09      572.42     19.21 o
  -1  -7   6        4.59       11.66      6.48 o
   0  -7   6       14.96       13.25      6.36 o
   1  -7   6      169.28      160.19      9.42 o
   2  -7   6        1.31       11.67      6.21 o
   3  -7   6      720.89      838.25    161.93 o
   4  -7   6       48.91       42.72     17.19 o
   5  -7   6       18.90       18.49      9.81 o
   6  -7   6       10.03       25.33     13.62 o
   7  -7   6       47.08      110.37     61.96 o
 -11  -6   6       18.62       17.24      8.18 o
 -10  -6   6        5.95       13.41      7.31 o
  -9  -6   6        7.29       19.14     10.86 o
  -8  -6   6      318.11      309.51     19.02 o
  -7  -6   6      276.72      264.53     15.96 o
  -6  -6   6        5.71       18.66      6.06 o
  -5  -6   6       78.51       75.31     11.71 o
  -4  -6   6        0.82        6.62      3.36 o
  -3  -6   6       84.63       86.73     10.12 o
  -2  -6   6        1.57        6.28      3.21 o
  -1  -6   6      108.46      100.72      7.88 o
   0  -6   6     1040.26     1095.20     40.60 o
   1  -6   6       61.90       53.46     15.08 o
   2  -6   6      584.81      604.19     21.95 o
   3  -6   6      164.87      150.00     11.37 o
   4  -6   6       94.41       72.61     12.77 o
   5  -6   6      341.12      428.20     25.73 o
   6  -6   6       90.99       72.34     23.74 o
   7  -6   6      193.52      184.49     93.51 o
   8  -6   6       39.48       53.36     40.87 o
 -11  -5   6        1.42       13.92      7.14 o
 -10  -5   6       33.84       43.06     31.21 o
  -9  -5   6       67.85       47.21      9.71 o
  -8  -5   6       42.21       50.32     10.02 o
  -7  -5   6        1.70       11.89      5.55 o
  -6  -5   6      636.90      662.52     18.29 o
  -5  -5   6      483.14      519.02     23.99 o
  -4  -5   6       17.94        9.25      3.20 o
  -3  -5   6       18.30       15.22      3.71 o
  -2  -5   6       32.00       31.70      4.52 o
  -1  -5   6      418.91      412.88     19.31 o
   0  -5   6      329.71      321.90     11.91 o
   1  -5   6      111.54       93.09      7.14 o
   2  -5   6        0.86        9.89      3.81 o
   3  -5   6      134.86       96.08     12.68 o
   4  -5   6       95.72      112.72     12.69 o
   5  -5   6     1502.01     1712.69    115.18 o
   6  -5   6       24.35       18.96      9.46 o
   7  -5   6        2.25       23.23     11.28 o
   8  -5   6       52.37       41.31     15.03 o
 -11  -4   6       85.45       39.91     14.38 o
 -10  -4   6       62.39       51.08     15.81 o
  -9  -4   6      303.39      306.68     22.84 o
  -8  -4   6       21.37       26.55      8.04 o
  -7  -4   6      330.46      334.49     16.03 o
  -6  -4   6     1329.60     1489.78     39.55 o
  -5  -4   6      117.17       99.75     13.73 o
  -4  -4   6      540.81      559.08     24.53 o
  -3  -4   6       66.82       68.91      5.98 o
  -2  -4   6      184.37      190.20      4.92 o
  -1  -4   6       15.27       12.84      3.49 o
   0  -4   6      191.12      202.46      9.53 o
   1  -4   6        8.19       13.17      4.17 o
   2  -4   6      965.00     1023.46     24.08 o
   3  -4   6      160.79      153.86      9.53 o
   4  -4   6      354.03      359.97     23.11 o
   5  -4   6       27.60       21.76     10.85 o
   6  -4   6       78.79       63.13     15.39 o
   7  -4   6      216.28      230.09     49.99 o
   8  -4   6      323.60      394.78     33.17 o
   9  -4   6       28.93       21.98     11.65 o
 -12  -3   6        9.13       23.93     14.54 o
 -11  -3   6       58.46       51.79     14.12 o
 -10  -3   6        8.25       12.45      6.27 o
  -9  -3   6       24.05       31.21     10.69 o
  -8  -3   6      315.39      330.22     31.04 o
  -7  -3   6      294.48      302.72     14.35 o
  -6  -3   6      253.83      251.64      9.05 o
  -5  -3   6      177.55      125.00     16.24 o
  -4  -3   6     2631.85     2571.63     75.35 o
  -3  -3   6      508.79      492.05     32.50 o
  -2  -3   6        1.06        5.42      2.93 o
  -1  -3   6       46.59       40.23      2.77 o
   0  -3   6      320.02      318.08      8.18 o
   1  -3   6      513.81      540.63     34.54 o
   2  -3   6      557.48      544.32     13.89 o
   3  -3   6      116.74      112.81     10.07 o
   4  -3   6       49.39       53.58      5.88 o
   5  -3   6       29.66       33.26      9.26 o
   6  -3   6      504.39      521.97     22.04 o
   7  -3   6      997.17     1155.78     75.79 o
   8  -3   6        0.77       14.65      7.96 o
   9  -3   6       21.52       36.39     19.49 o
  10  -3   6       74.10       25.92     16.30 o
 -12  -2   6        2.78        4.50      4.24 o
 -11  -2   6       14.37       17.36     12.18 o
 -10  -2   6       60.89       42.60     13.33 o
  -9  -2   6      245.13      249.41     22.09 o
  -8  -2   6      529.49      595.72     16.84 o
  -7  -2   6      309.05      332.99     13.97 o
  -6  -2   6       39.38       45.82      5.67 o
  -5  -2   6     2532.95     2704.45     64.43 o
  -4  -2   6     1163.82     1033.61     18.07 o
  -3  -2   6       11.36        6.63      3.33 o
  -2  -2   6     2157.16     2315.76     44.50 o
  -1  -2   6     1002.17      954.39     16.81 o
   0  -2   6       38.99       41.87      2.84 o
   1  -2   6      124.59      143.70      4.08 o
   2  -2   6        2.41        4.40      2.20 o
   3  -2   6      246.95      226.23      9.71 o
   4  -2   6       65.81       61.38      6.53 o
   5  -2   6      163.56      170.66      9.87 o
   6  -2   6       88.26       86.52      8.10 o
   7  -2   6       27.02       28.53      8.46 o
   8  -2   6      325.55      318.53     20.73 o
   9  -2   6      321.35      304.58     75.46 o
  10  -2   6       66.49       41.07     20.32 o
 -12  -1   6        1.60       22.34     13.77 o
 -11  -1   6        3.10       16.29      8.70 o
 -10  -1   6       44.99       24.10      8.81 o
  -9  -1   6      157.68      163.48     24.07 o
  -8  -1   6       50.10       68.62      8.96 o
  -7  -1   6      462.68      497.51     19.34 o
  -6  -1   6      893.77      964.13     21.97 o
  -5  -1   6     1205.88     1169.41     60.75 o
  -4  -1   6      909.83      909.92     26.71 o
  -3  -1   6     1123.35     1112.19     19.47 o
  -2  -1   6     5931.82     5889.46    139.80 o
  -1  -1   6     1988.50     1929.21     42.48 o
   0  -1   6     3715.01     4061.69     78.78 o
   1  -1   6      404.39      427.34      8.78 o
   2  -1   6     1046.34     1019.26     25.79 o
   3  -1   6     2668.55     2757.54     62.77 o
   4  -1   6      375.28      356.81     27.38 o
   5  -1   6       79.87       66.46      5.17 o
   6  -1   6       23.11       18.46      5.17 o
   7  -1   6        0.93        8.76      4.67 o
   8  -1   6      654.96      755.75     29.66 o
   9  -1   6      340.13      274.94     54.35 o
  10  -1   6       70.16       41.19     15.33 o
  11  -1   6       10.52       14.64     11.65 o
 -11   0   6        6.55       33.29     27.35 o
 -10   0   6        2.71       12.44      6.41 o
  -9   0   6       30.29       19.13     10.82 o
  -8   0   6      422.04      406.89     15.77 o
  -7   0   6      422.86      439.11     15.04 o
  -6   0   6      807.41      842.21     34.52 o
  -5   0   6       14.22        9.72      3.37 o
  -4   0   6      563.19      518.22     35.59 o
  -3   0   6     7539.63     7780.54    178.77 o
  -2   0   6     1183.12     1127.37     34.13 o
  -1   0   6        0.33        5.47      4.33 o
   0   0   6     2593.89     2530.64     41.94 o
   1   0   6      395.75      343.61      7.93 o
   2   0   6      104.27      127.49      5.32 o
   3   0   6      798.76      924.92     17.80 o
   4   0   6        7.52        6.75      5.09 o
   5   0   6      113.50      110.15      5.74 o
   6   0   6      471.83      487.67     15.47 o
   7   0   6      386.86      422.03     26.77 o
   8   0   6        0.62       11.82      5.75 o
   9   0   6       14.43       26.35      9.66 o
  10   0   6      299.33      302.11     45.51 o
  11   0   6      182.85      229.74     46.31 o
 -11   1   6        6.44       26.64     15.75 o
 -10   1   6        3.12       14.17      7.67 o
  -9   1   6       46.45       57.48     15.76 o
  -8   1   6       84.89       78.71      7.58 o
  -7   1   6      452.59      473.72     15.64 o
  -6   1   6       26.67       32.32      5.43 o
  -5   1   6     2553.27     2719.17     53.60 o
  -4   1   6     1181.13     1145.59     34.50 o
  -3   1   6     1166.40     1116.39     29.49 o
  -2   1   6        0.03        3.91      1.94 o
  -1   1   6     4640.41     4711.70     87.94 o
   0   1   6     4109.81     3994.52     87.98 o
   1   1   6     1457.85     1390.49     25.85 o
   2   1   6     2694.76     2996.37     54.41 o
   3   1   6      795.59      846.60     16.78 o
   4   1   6     1025.69     1060.21     24.19 o
   5   1   6      790.35      821.08     25.22 o
   6   1   6       24.33       36.11      6.15 o
   7   1   6        8.50       15.13      5.68 o
   8   1   6       37.04       31.78      7.23 o
   9   1   6       13.88       19.99      8.55 o
  10   1   6      286.57      342.52     31.56 o
  11   1   6       37.58       23.34     13.58 o
 -11   2   6       25.90       31.50     13.77 o
 -10   2   6       19.05       17.08      8.57 o
  -9   2   6       86.30       70.88     14.98 o
  -8   2   6      152.76      144.84     12.18 o
  -7   2   6       10.66       14.86      5.02 o
  -6   2   6     2186.94     2249.05     55.05 o
  -5   2   6      563.71      521.84     12.39 o
  -4   2   6      953.31     1118.15     70.24 o
  -3   2   6      224.35      242.54     12.34 o
  -2   2   6     1817.05     1741.69     35.24 o
  -1   2   6    12794.64    12927.06    249.94 o
   0   2   6     2219.26     2242.78     68.81 o
   1   2   6     1295.09     1280.56     25.94 o
   2   2   6      612.55      597.23     17.36 o
   3   2   6       43.64       47.76      6.23 o
   4   2   6        8.05       12.05      3.87 o
   5   2   6        6.16        5.80      2.91 o
   6   2   6      105.75      103.51      8.48 o
   7   2   6      302.99      286.30     13.85 o
   8   2   6      564.75      616.08     21.08 o
   9   2   6      219.35      202.12     19.64 o
  10   2   6       26.34       21.79      9.69 o
  11   2   6       44.69       36.30     37.85 o
  12   2   6      101.62       49.96     25.38 o
 -11   3   6       34.08       27.94     25.46 o
 -10   3   6        5.76       18.07      9.03 o
  -9   3   6       49.40       61.18     17.95 o
  -8   3   6        1.30       11.15      5.21 o
  -7   3   6      145.94      173.77     11.73 o
  -6   3   6     1340.36     1455.61     37.97 o
  -5   3   6        6.69       11.13      3.75 o
  -4   3   6     1367.34     1362.07     30.07 o
  -3   3   6     1071.43      925.21     28.38 o
  -2   3   6     1534.91     1615.34     44.46 o
  -1   3   6       71.92       61.98      4.34 o
   0   3   6      918.18      944.91     17.16 o
   1   3   6     5224.39     5275.86     87.31 o
   2   3   6     1820.09     1822.87     37.36 o
   3   3   6        3.42        5.11      2.27 o
   4   3   6        7.86        8.17      3.32 o
   5   3   6        7.52        8.57      3.69 o
   6   3   6       51.42       55.77      6.22 o
   7   3   6      125.36      122.50     10.97 o
   8   3   6       54.12       64.54     11.31 o
   9   3   6        1.37       17.71      7.73 o
  10   3   6        7.29       24.41     10.94 o
  11   3   6       84.45      207.84    298.42 o
  12   3   6       54.76       22.33     10.76 o
 -10   4   6        5.46       17.38      9.47 o
  -9   4   6       36.94       43.74     28.26 o
  -8   4   6       27.22       39.24     11.26 o
  -7   4   6       51.95       51.73      6.93 o
  -6   4   6       42.13       55.39      7.47 o
  -5   4   6     1222.36     1323.49     30.90 o
  -4   4   6     3167.26     3152.66     94.29 o
  -3   4   6      673.44      591.12     18.55 o
  -2   4   6     2324.32     2600.54     54.53 o
  -1   4   6      123.92      117.38      4.34 o
   0   4   6     3674.56     3699.46     73.65 o
   1   4   6     3743.81     3730.63     64.65 o
   2   4   6       13.82       21.08      3.02 o
   3   4   6      958.53      998.13     19.49 o
   4   4   6       64.49       54.27      4.15 o
   5   4   6       10.62       15.05      3.36 o
   6   4   6      143.17      146.44      7.91 o
   7   4   6        8.18       14.35      5.37 o
   8   4   6       44.27       43.72      8.68 o
   9   4   6      200.37      199.16     14.50 o
  10   4   6      125.38      132.76     12.65 o
  11   4   6       30.49       30.29     11.87 o
  12   4   6       10.25       11.14      5.60 o
 -10   5   6       60.40       16.92      8.82 o
  -9   5   6       81.72       39.91     18.15 o
  -8   5   6       37.70       31.91     10.50 o
  -7   5   6        4.42       12.59      6.90 o
  -6   5   6       40.39       41.01      6.13 o
  -5   5   6      495.24      526.33     21.96 o
  -4   5   6     1204.80     1297.57     31.17 o
  -3   5   6      179.82      193.36      7.32 o
  -2   5   6     3847.36     3637.93     90.60 o
  -1   5   6     1254.28     1115.18     43.26 o
   0   5   6      454.30      479.80     13.46 o
   1   5   6      113.71      106.74      4.74 o
   2   5   6     1055.03     1122.36     26.89 o
   3   5   6     1832.70     1825.85     38.09 o
   4   5   6     1591.07     1722.02     57.32 o
   5   5   6      166.31      166.22     12.92 o
   6   5   6        0.73       13.15      4.92 o
   7   5   6       72.05       57.87      8.02 o
   8   5   6       75.71       60.82      9.32 o
   9   5   6      145.16      152.71     18.16 o
  10   5   6        9.53       28.87     12.31 o
  11   5   6       12.14       26.05     13.39 o
  12   5   6       11.50       13.73      6.95 o
  -9   6   6       11.07       20.69     10.89 o
  -8   6   6        8.37       17.53      8.56 o
  -7   6   6       50.66       53.12     14.02 o
  -6   6   6      223.10      230.85     12.25 o
  -5   6   6       43.77       33.71      6.60 o
  -4   6   6      204.65      218.39      8.55 o
  -3   6   6     1637.10     1739.73     56.81 o
  -2   6   6     3813.56     3735.94    212.10 o
  -1   6   6      658.27      653.72     56.15 o
   0   6   6      133.42      101.44      6.65 o
   1   6   6      683.26      729.25     23.37 o
   2   6   6     1406.29     1442.99     56.52 o
   3   6   6      274.56      264.64     10.97 o
   4   6   6       14.82       13.06      4.90 o
   5   6   6      890.40      981.49     38.58 o
   6   6   6       85.49       83.56     10.23 o
   7   6   6      192.31      198.47     13.80 o
   8   6   6        3.30        9.77      4.94 o
   9   6   6        9.20       21.79     11.72 o
  10   6   6        0.70       16.83      8.70 o
  11   6   6       91.04       75.20     42.83 o
  12   6   6       38.27       22.97     55.88 o
  -9   7   6       39.62       35.77     22.72 o
  -8   7   6       41.22       34.83     16.19 o
  -7   7   6       73.10       92.91     20.66 o
  -6   7   6       25.01       17.85      8.12 o
  -5   7   6       10.60       14.12      7.13 o
  -4   7   6      281.50      296.20     12.04 o
  -3   7   6      407.94      437.69     23.84 o
  -2   7   6     1255.15     1293.74     45.05 o
  -1   7   6      411.14      397.30     19.32 o
   0   7   6     1591.50     1591.54     40.66 o
   1   7   6      921.20      976.13     28.15 o
   2   7   6      299.36      278.78     13.04 o
   3   7   6       84.74       85.41     13.39 o
   4   7   6      409.53      445.00     14.01 o
   5   7   6      927.15      997.99     26.29 o
   6   7   6      134.94      131.91     17.26 o
   7   7   6       52.55       52.27      9.59 o
   8   7   6        2.56       22.92     18.65 o
   9   7   6        6.26       21.64     12.09 o
  10   7   6       13.11       19.95     11.33 o
  11   7   6       13.68       18.50      9.32 o
  -8   8   6       12.93       25.82     15.70 o
  -7   8   6       48.94       25.77     11.44 o
  -6   8   6       56.29       57.02     13.74 o
  -5   8   6       38.87       58.99     13.31 o
  -4   8   6       63.82       90.75     11.39 o
  -3   8   6       51.96       36.22      7.95 o
  -2   8   6      405.26      442.41     17.26 o
  -1   8   6     2383.48     2650.60     81.61 o
   0   8   6     1128.44     1193.14     39.12 o
   1   8   6       60.89       49.17      7.04 o
   2   8   6       54.08       41.25      7.09 o
   3   8   6      365.45      388.35     41.01 o
   4   8   6      416.01      443.08     14.97 o
   5   8   6      139.93      130.06      8.49 o
   6   8   6       17.36       16.62      6.08 o
   7   8   6      118.76      133.37     11.32 o
   8   8   6       31.23       28.71     10.16 o
   9   8   6       33.85       25.83     10.13 o
  10   8   6        1.87       27.88     36.67 o
  11   8   6       10.01       30.22     23.54 o
  -7   9   6       18.91       22.85     12.39 o
  -6   9   6      119.96      130.44     26.02 o
  -5   9   6       38.89       49.88     12.78 o
  -4   9   6       48.83       52.69     13.50 o
  -3   9   6       20.76       21.52      9.78 o
  -2   9   6       82.80       81.37     14.93 o
  -1   9   6      341.75      346.83     17.01 o
   0   9   6      542.22      557.13     27.72 o
   1   9   6      733.91      859.01     37.31 o
   2   9   6      618.94      687.53     21.34 o
   3   9   6       30.30       29.62      6.11 o
   4   9   6        2.16        9.21      4.62 o
   5   9   6      157.12      176.96     12.58 o
   6   9   6      165.15      215.09     13.98 o
   7   9   6      218.62      195.98     15.67 o
   8   9   6        4.72       22.08      9.43 o
   9   9   6        0.08       19.91     10.88 o
  10   9   6        1.17       16.35      8.21 o
  11   9   6        2.37       20.19     15.73 o
  -6  10   6        4.11       15.50     11.33 o
  -5  10   6        6.15       21.86     11.34 o
  -4  10   6       52.31       38.04     19.61 o
  -3  10   6      151.32      140.82     27.15 o
  -2  10   6       15.37       22.09      9.83 o
  -1  10   6      122.29      127.69     12.32 o
   0  10   6      203.71      225.15     14.75 o
   1  10   6     1244.67     1437.71     39.21 o
   2  10   6      410.34      491.25     42.08 o
   3  10   6        8.55       11.63      5.75 o
   4  10   6        2.67       23.66      7.72 o
   5  10   6       97.39      125.93     14.05 o
   6  10   6       63.24       73.12     13.26 o
   7  10   6       32.24       25.83     10.15 o
   8  10   6       29.92       32.78     11.43 o
   9  10   6       19.40       41.68     18.96 o
  10  10   6       20.93       16.11      9.40 o
  -5  11   6       59.37      154.03     48.10 o
  -4  11   6       83.70       34.12     15.66 o
  -3  11   6        0.70       25.19     10.91 o
  -2  11   6        3.26       18.91      9.83 o
  -1  11   6       84.21       93.12     11.50 o
   0  11   6       44.83       22.68      8.97 o
   1  11   6       31.67       21.58      9.18 o
   2  11   6       10.87       35.97     23.39 o
   3  11   6      171.65      137.86     17.16 o
   4  11   6      177.51      192.54     24.55 o
   5  11   6        0.53       21.53      8.00 o
   6  11   6       16.06       28.74     30.37 o
   7  11   6       40.49       48.51     13.00 o
   8  11   6       10.80       15.59      9.19 o
   9  11   6       31.59       27.61     12.59 o
  10  11   6        8.60       13.57     10.21 o
  -3  12   6        9.64       19.98     13.87 o
  -2  12   6       85.43       75.43     20.28 o
  -1  12   6       37.56       39.65     12.46 o
   0  12   6       11.46       13.89      7.79 o
   1  12   6      162.03      169.53     38.11 o
   2  12   6      185.43      157.32     32.62 o
   3  12   6      181.38      221.73     32.04 o
   4  12   6      111.04       62.11     21.22 o
   5  12   6        0.36       25.74     22.88 o
   6  12   6        4.20       18.94      9.26 o
   7  12   6       30.33       26.40     12.43 o
   8  12   6        0.93       22.11     13.39 o
   9  12   6        0.00       10.75      8.96 o
  -1  13   6        7.94       12.27      6.78 o
   0  13   6        2.23       17.50      9.02 o
   1  13   6       54.46       63.10     22.81 o
   2  13   6       17.98       22.77     10.15 o
   3  13   6        2.92       32.25     12.57 o
   4  13   6       30.71       32.84     13.10 o
   5  13   6       55.31       21.14     20.54 o
   6  13   6       13.01       20.14     10.56 o
   7  13   6        2.57       13.38      7.33 o
   2  14   6        1.95       15.74     14.25 o
   3  14   6       41.29       38.00     22.77 o
  -4 -11   7        7.25        7.05      5.96 o
  -3 -11   7       18.21       13.53      9.71 o
  -2 -11   7        0.20       12.00      9.63 o
  -1 -11   7        2.08       17.61     14.64 o
  -7 -10   7       20.69       13.72     13.59 o
  -6 -10   7        9.47       15.43      9.51 o
  -5 -10   7      125.82       79.97     24.08 o
  -4 -10   7        5.07       11.73      6.49 o
  -3 -10   7        0.28       25.67     13.38 o
  -2 -10   7        1.99       11.32      6.31 o
  -1 -10   7        4.17       10.75      5.60 o
   0 -10   7       69.17       33.70     15.37 o
   1 -10   7        2.54       22.57     13.52 o
   2 -10   7        3.64       36.48     28.56 o
  -8  -9   7       11.73       10.63     17.89 o
  -7  -9   7        0.99       11.08      6.25 o
  -6  -9   7       33.41       19.33      9.93 o
  -5  -9   7      124.90       65.88     26.88 o
  -4  -9   7        5.43       13.39      7.26 o
  -3  -9   7       84.78       74.26     10.52 o
  -2  -9   7        1.53       15.30      7.07 o
  -1  -9   7       10.70       28.01      7.99 o
   0  -9   7        6.50       18.39      7.10 o
   1  -9   7        6.09       17.77      9.47 o
   2  -9   7        1.94       16.15      8.59 o
   3  -9   7       26.87       68.39     41.39 o
   4  -9   7        1.33       48.66     33.17 o
  -9  -8   7        0.20       14.98      8.59 o
  -8  -8   7        5.20       18.16     11.08 o
  -7  -8   7       18.36       52.01     35.41 o
  -6  -8   7       65.45       47.67     10.07 o
  -5  -8   7       12.88       14.34      6.50 o
  -4  -8   7       11.30        9.11      4.57 o
  -3  -8   7      250.74      236.84     18.59 o
  -2  -8   7       10.12       10.56      4.88 o
  -1  -8   7       12.24       22.97      6.94 o
   0  -8   7        1.47       10.53      5.23 o
   1  -8   7       28.63       22.70      7.54 o
   2  -8   7      233.52      159.24     33.08 o
   3  -8   7       36.06       26.64     11.99 o
   4  -8   7       34.06       32.67     16.32 o
   5  -8   7        0.99       11.72      7.60 o
 -10  -7   7        3.89       11.36      5.74 o
  -9  -7   7       57.31       34.15     21.16 o
  -8  -7   7       20.30       22.32      9.52 o
  -7  -7   7       26.76       23.50      8.67 o
  -6  -7   7       31.95       36.92      7.41 o
  -5  -7   7       77.04       58.49     12.74 o
  -4  -7   7      191.17      217.28     19.33 o
  -3  -7   7      173.70      199.76     18.92 o
  -2  -7   7        8.48       17.38      6.12 o
  -1  -7   7       53.88       47.35      7.55 o
   0  -7   7       33.04       23.85      6.25 o
   1  -7   7       32.32       21.14      6.62 o
   2  -7   7        9.14        9.69      4.95 o
   3  -7   7        9.61       21.65     10.20 o
   4  -7   7        1.80       17.24      9.91 o
   5  -7   7       92.83       37.17     33.06 o
   6  -7   7       17.47       22.63     12.51 o
 -11  -6   7       14.79        9.46      7.72 o
 -10  -6   7       22.70       12.41      6.98 o
  -9  -6   7      173.56      161.42     20.00 o
  -8  -6   7       83.61       71.35     11.93 o
  -7  -6   7        0.76       11.56      5.40 o
  -6  -6   7       73.80       99.39     12.49 o
  -5  -6   7        2.40       13.00      5.04 o
  -4  -6   7      404.63      489.34     17.15 o
  -3  -6   7      195.83      179.64     10.60 o
  -2  -6   7      457.94      493.81     16.90 o
  -1  -6   7      553.79      587.36     15.87 o
   0  -6   7       22.62       23.78      5.07 o
   1  -6   7        9.79       10.92      5.10 o
   2  -6   7        0.12       12.46      6.47 o
   3  -6   7      344.71      357.91     25.99 o
   4  -6   7      276.96      296.93     21.46 o
   5  -6   7       25.27       30.50     12.34 o
   6  -6   7      108.36       62.85     17.24 o
   7  -6   7        0.74       21.11     10.28 o
 -11  -5   7       20.51       31.01     14.52 o
 -10  -5   7       10.11       12.45      6.33 o
  -9  -5   7        6.95       17.51      7.71 o
  -8  -5   7       83.37       59.40      7.70 o
  -7  -5   7      414.75      448.77     20.64 o
  -6  -5   7      183.18      159.55      9.92 o
  -5  -5   7       29.34       29.64      4.89 o
  -4  -5   7        4.12       10.75      6.71 o
  -3  -5   7      175.75      172.94      8.50 o
  -2  -5   7      406.70      391.10     11.32 o
  -1  -5   7      124.91      115.12      9.78 o
   0  -5   7      419.60      421.92     12.17 o
   1  -5   7       23.20       16.19      5.41 o
   2  -5   7      355.04      353.35     16.43 o
   3  -5   7      141.27      130.78     12.51 o
   4  -5   7       26.76       48.78     11.71 o
   5  -5   7      182.83      184.18     19.82 o
   6  -5   7       58.79       71.03     20.32 o
   7  -5   7       72.67       33.51     23.86 o
   8  -5   7       73.20       38.63     16.19 o
 -11  -4   7       12.95       12.35      7.01 o
 -10  -4   7        0.35       14.26      7.53 o
  -9  -4   7      115.89       65.06     20.83 o
  -8  -4   7       83.03       78.46     11.32 o
  -7  -4   7      948.21     1030.26     26.98 o
  -6  -4   7      288.24      291.65     15.17 o
  -5  -4   7      157.41      169.70     11.38 o
  -4  -4   7      378.69      334.69     18.81 o
  -3  -4   7       11.18        8.09      2.96 o
  -2  -4   7      204.64      202.11      5.98 o
  -1  -4   7      335.75      344.55     13.05 o
   0  -4   7     2455.06     2622.02     59.46 o
   1  -4   7     1216.03     1241.85     68.17 o
   2  -4   7      144.58      120.67      5.84 o
   3  -4   7        6.77       10.29      4.95 o
   4  -4   7      201.03      206.32     13.95 o
   5  -4   7      494.21      598.88     33.01 o
   6  -4   7      215.03      236.77     20.37 o
   7  -4   7       31.79       42.29     22.67 o
   8  -4   7       39.83       30.83     27.68 o
   9  -4   7        1.01       27.90     25.81 o
 -11  -3   7        1.49       12.80      7.20 o
 -10  -3   7       20.44       28.07     10.54 o
  -9  -3   7       20.02       26.10      8.12 o
  -8  -3   7       11.45       11.70      8.16 o
  -7  -3   7       58.36       38.25      9.48 o
  -6  -3   7      786.05      818.93     21.66 o
  -5  -3   7     1314.12     1388.60     40.78 o
  -4  -3   7     1241.50     1290.67     45.31 o
  -3  -3   7       79.74       70.35      5.19 o
  -2  -3   7        4.05        9.02      2.28 o
  -1  -3   7      631.89      617.90     13.44 o
   0  -3   7      302.88      269.09      6.66 o
   1  -3   7        0.56        5.63      3.00 o
   2  -3   7      436.71      418.29     14.31 o
   3  -3   7       94.01       98.11      6.53 o
   4  -3   7       54.21       51.19      7.97 o
   5  -3   7      139.28      114.40     19.40 o
   6  -3   7       33.16       28.09     12.72 o
   7  -3   7      274.15      275.90     33.86 o
   8  -3   7      148.70      163.28     19.42 o
   9  -3   7       96.46       64.68     23.94 o
 -11  -2   7       69.63       49.21     12.16 o
 -10  -2   7      186.50      148.08     45.49 o
  -9  -2   7        8.14       21.76      8.97 o
  -8  -2   7        1.35        7.75      4.74 o
  -7  -2   7      157.88      145.70     17.85 o
  -6  -2   7      895.41      893.18     23.84 o
  -5  -2   7     1481.33     1522.60     69.47 o
  -4  -2   7        6.33       12.19      3.30 o
  -3  -2   7     2203.32     2253.93     44.34 o
  -2  -2   7      284.66      309.25     10.65 o
  -1  -2   7      492.66      464.17     10.09 o
   0  -2   7       96.00       90.01      3.61 o
   1  -2   7     2953.80     3084.19     62.01 o
   2  -2   7     2190.66     2211.71     43.37 o
   3  -2   7       99.11       91.54     12.55 o
   4  -2   7       51.96       53.06      6.41 o
   5  -2   7       26.49       19.70     11.94 o
   6  -2   7       76.05       59.80      8.11 o
   7  -2   7      470.04      566.66     44.76 o
   8  -2   7       52.42       49.24     16.91 o
   9  -2   7       77.19       60.83     32.47 o
  10  -2   7        8.95       16.89      9.54 o
 -11  -1   7        9.19       37.74     16.09 o
 -10  -1   7        3.52       15.01      7.38 o
  -9  -1   7      156.90      134.94     20.04 o
  -8  -1   7        1.92       12.07      6.65 o
  -7  -1   7       86.63       78.52      9.92 o
  -6  -1   7      139.18      131.47     10.36 o
  -5  -1   7      502.58      516.04     23.17 o
  -4  -1   7     3233.24     3272.44    111.12 o
  -3  -1   7     4288.79     4214.91    104.43 o
  -2  -1   7      937.30      915.94     21.98 o
  -1  -1   7      138.01      133.73      6.19 o
   0  -1   7      210.06      258.50      7.01 o
   1  -1   7     3262.79     3250.22     62.32 o
   2  -1   7        2.84        4.47      1.97 o
   3  -1   7      287.63      307.45     11.78 o
   4  -1   7      881.71      941.28     21.06 o
   5  -1   7       64.65       64.54      8.82 o
   6  -1   7       50.01       44.02      5.63 o
   7  -1   7       48.06       41.47      8.19 o
   8  -1   7        5.14       28.71     11.59 o
   9  -1   7      128.08      103.05     19.60 o
  10  -1   7      178.24      137.90     36.41 o
 -11   0   7       78.41       48.17     20.82 o
 -10   0   7       46.06       29.58     14.09 o
  -9   0   7      467.20      483.40     73.67 o
  -8   0   7       83.70       79.95     14.85 o
  -7   0   7        0.14        9.61      4.52 o
  -6   0   7      310.39      342.85     11.24 o
  -5   0   7      386.38      398.41     13.92 o
  -4   0   7     1298.41     1338.34     54.61 o
  -3   0   7     1747.66     1785.76     68.00 o
  -2   0   7      380.89      352.65      9.61 o
  -1   0   7     4274.06     4263.65     98.28 o
   0   0   7      657.44      685.57     12.41 o
   1   0   7       82.90       97.47      4.13 o
   2   0   7       72.28       83.03      4.21 o
   3   0   7      697.38      754.87     16.99 o
   4   0   7     3286.27     3375.29     71.77 o
   5   0   7       68.38       74.51      5.73 o
   6   0   7       39.59       49.67     13.80 o
   7   0   7      161.72      166.86     12.07 o
   8   0   7        1.31       10.70      5.72 o
   9   0   7      364.26      409.31     30.90 o
  10   0   7       52.72       61.67     24.09 o
  11   0   7        0.00       14.87     12.57 o
 -11   1   7        1.01       16.09      9.34 o
 -10   1   7       23.50       21.71      9.25 o
  -9   1   7       31.50       26.09     14.34 o
  -8   1   7        0.25       12.58      6.77 o
  -7   1   7      336.93      314.64     21.86 o
  -6   1   7      101.26       93.13      7.27 o
  -5   1   7      147.80      139.62      6.77 o
  -4   1   7      105.48      121.14      7.48 o
  -3   1   7     2289.38     2458.68     94.56 o
  -2   1   7     7493.80     7290.73    151.92 o
  -1   1   7     4421.18     4367.47     97.73 o
   0   1   7      634.54      627.42     12.67 o
   1   1   7     1010.55      963.00     20.83 o
   2   1   7      377.05      441.07     11.56 o
   3   1   7      789.02      731.23     16.46 o
   4   1   7       17.62       13.88      3.96 o
   5   1   7       14.53       14.96      5.46 o
   6   1   7      394.89      435.57     23.73 o
   7   1   7        2.12        8.98      4.30 o
   8   1   7      162.78      118.68     13.63 o
   9   1   7        0.81       16.27      8.29 o
  10   1   7        3.24       24.31     11.44 o
  11   1   7      189.58      142.74     61.70 o
 -11   2   7       12.67       32.81     14.25 o
 -10   2   7      143.40      177.77     21.51 o
  -9   2   7       22.29       14.88     15.00 o
  -8   2   7      192.85      229.18     22.40 o
  -7   2   7     1261.79     1325.04     31.55 o
  -6   2   7       66.76       70.35     12.82 o
  -5   2   7       16.26       11.21      4.34 o
  -4   2   7      704.65      715.88     44.83 o
  -3   2   7      449.33      390.49     11.94 o
  -2   2   7     4150.73     4252.08     74.68 o
  -1   2   7      670.77      641.93     11.48 o
   0   2   7     1922.86     1731.15     37.33 o
   1   2   7     3235.37     3251.47     60.53 o
   2   2   7      432.41      453.88     11.65 o
   3   2   7      147.58      132.93      6.53 o
   4   2   7       28.73       23.26      4.93 o
   5   2   7     1321.82     1454.36     37.04 o
   6   2   7     1301.71     1361.23     58.54 o
   7   2   7      292.91      304.01     19.45 o
   8   2   7       18.74       21.17      6.85 o
   9   2   7       37.95       30.49     10.89 o
  10   2   7        2.00       20.06      9.20 o
  11   2   7       94.29       52.82     22.54 o
 -10   3   7       31.15       19.54      9.70 o
  -9   3   7        7.76       16.06      9.27 o
  -8   3   7       53.72       51.36      9.28 o
  -7   3   7      105.31       89.38     18.02 o
  -6   3   7       46.18       43.60      5.34 o
  -5   3   7      506.08      494.15     13.27 o
  -4   3   7      981.32     1029.30     29.12 o
  -3   3   7      164.45      163.09      5.74 o
  -2   3   7     5094.81     5543.54    121.76 o
  -1   3   7     4139.61     4362.98     84.26 o
   0   3   7     9537.32     9658.79    243.93 o
   1   3   7     3388.92     3432.88     74.59 o
   2   3   7       30.01       34.58      5.44 o
   3   3   7      907.12      929.19     17.96 o
   4   3   7       71.27       81.25      5.36 o
   5   3   7       40.09       47.74      6.11 o
   6   3   7        0.30       12.32      5.02 o
   7   3   7       54.28       54.03      7.31 o
   8   3   7       60.01       71.17     10.61 o
   9   3   7        8.29       17.39      9.15 o
  10   3   7       16.52       15.73      7.79 o
  11   3   7        0.05       23.52     59.90 o
  12   3   7       12.49       20.89     16.29 o
 -10   4   7       71.37       50.20     23.56 o
  -9   4   7       67.30       77.74     13.21 o
  -8   4   7      125.21      105.46     17.73 o
  -7   4   7       10.42       12.29      6.50 o
  -6   4   7      267.00      308.76     12.61 o
  -5   4   7     1374.07     1340.68     31.83 o
  -4   4   7      921.06      935.60     23.17 o
  -3   4   7      274.42      275.54     11.16 o
  -2   4   7      259.18      220.52      6.45 o
  -1   4   7     1067.34      984.69     22.46 o
   0   4   7     2915.40     2888.52     62.60 o
   1   4   7      347.21      325.33      8.57 o
   2   4   7     5003.52     4840.05     93.98 o
   3   4   7     1310.71     1336.46     30.30 o
   4   4   7      145.24      148.22      6.06 o
   5   4   7        3.23       13.82      4.30 o
   6   4   7       71.67       61.54     10.87 o
   7   4   7      676.96      727.32     21.69 o
   8   4   7      160.35      178.32     11.87 o
   9   4   7        6.58       19.63      9.29 o
  10   4   7        1.04       15.98      8.75 o
  11   4   7        7.58       28.68     13.47 o
  12   4   7        3.06       33.04     22.04 o
 -10   5   7        0.04       11.81     10.15 o
  -9   5   7       38.53       31.83     12.64 o
  -8   5   7        1.60       21.57     11.49 o
  -7   5   7       50.97       42.80      9.26 o
  -6   5   7      467.88      402.64     14.58 o
  -5   5   7        1.29        8.48      4.33 o
  -4   5   7     1114.39     1240.09     30.20 o
  -3   5   7     1043.57     1006.45     22.15 o
  -2   5   7      251.32      238.18      9.48 o
  -1   5   7       45.49       43.17      3.83 o
   0   5   7     3024.85     3280.86     64.26 o
   1   5   7     3524.17     3643.57    127.55 o
   2   5   7     7188.55     7763.53    213.30 o
   3   5   7     1077.66     1127.68     33.45 o
   4   5   7      234.84      212.93      9.12 o
   5   5   7      274.72      292.72     17.67 o
   6   5   7        2.93       11.93      5.95 o
   7   5   7       26.03       17.48      6.25 o
   8   5   7        2.44       11.11      5.72 o
   9   5   7       37.82       50.39     11.82 o
  10   5   7       74.67       74.40     22.56 o
  11   5   7       16.28       21.45     11.67 o
  -9   6   7       56.69       28.04     15.44 o
  -8   6   7      127.09       78.74    355.78 o
  -7   6   7      176.58      170.74     25.90 o
  -6   6   7      116.93       91.64      9.52 o
  -5   6   7       73.26       54.67      6.51 o
  -4   6   7      500.72      573.60     16.50 o
  -3   6   7      965.30      984.44     32.97 o
  -2   6   7       20.89       20.46      5.29 o
  -1   6   7      337.21      298.35     15.57 o
   0   6   7      678.22      631.67     15.51 o
   1   6   7      229.12      199.21      6.56 o
   2   6   7      105.13      109.47      7.75 o
   3   6   7     1534.83     1584.48     48.60 o
   4   6   7     1694.20     1813.10     53.12 o
   5   6   7      280.90      274.26     13.54 o
   6   6   7        2.01       10.40      4.77 o
   7   6   7       41.41       28.01     15.06 o
   8   6   7       33.70       47.22     21.01 o
   9   6   7       18.62       23.44     10.07 o
  10   6   7       24.65       28.49     15.13 o
  11   6   7        2.63       15.72     11.59 o
  -8   7   7        0.31       14.97      9.15 o
  -7   7   7       22.03       57.57     22.69 o
  -6   7   7        1.15       12.89      6.34 o
  -5   7   7       88.97       86.53     10.03 o
  -4   7   7      489.11      425.40     16.43 o
  -3   7   7      148.62      128.21     12.12 o
  -2   7   7      812.97      895.27     43.62 o
  -1   7   7      523.94      514.19     20.01 o
   0   7   7     1040.00     1035.20     32.60 o
   1   7   7       93.25       87.57      6.91 o
   2   7   7     1187.55     1287.21     35.48 o
   3   7   7     1519.49     1651.45     38.35 o
   4   7   7     1748.84     1954.13     48.19 o
   5   7   7       63.39       57.26      6.79 o
   6   7   7      124.43      141.40     10.56 o
   7   7   7      328.79      346.47     15.20 o
   8   7   7        5.62       17.10      9.39 o
   9   7   7        4.28       19.09      8.73 o
  10   7   7        3.61       15.88      8.66 o
  11   7   7       31.18       22.67     10.17 o
  -8   8   7       39.79       31.65     24.22 o
  -7   8   7       95.57       66.13     19.66 o
  -6   8   7       41.86       35.80     12.37 o
  -5   8   7       46.46       64.17     11.80 o
  -4   8   7       19.98       25.77      8.37 o
  -3   8   7       26.76       29.40      8.93 o
  -2   8   7        6.95       11.91      6.09 o
  -1   8   7      255.31      224.17     14.28 o
   0   8   7      296.99      298.20     19.21 o
   1   8   7      647.08      748.85     19.82 o
   2   8   7      341.23      352.27     14.07 o
   3   8   7       28.84       30.04      6.05 o
   4   8   7        3.87       11.42      5.47 o
   5   8   7      297.29      326.00     17.61 o
   6   8   7      460.27      549.65     27.97 o
   7   8   7      113.39       94.50     14.08 o
   8   8   7       35.36       31.45     10.70 o
   9   8   7        0.66       11.07      6.18 o
  10   8   7        6.34       19.49     10.07 o
  11   8   7        3.62       17.16      9.00 o
  -7   9   7        1.94       11.73      7.62 o
  -6   9   7        6.90       16.87     10.95 o
  -5   9   7       37.86       40.54     12.60 o
  -4   9   7        9.56       17.90      9.21 o
  -3   9   7       60.06       53.35     10.49 o
  -2   9   7      141.73       99.49     18.43 o
  -1   9   7      357.89      360.80     30.38 o
   0   9   7      354.78      385.13     18.00 o
   1   9   7      349.41      388.40     14.16 o
   2   9   7       47.98       33.28      9.04 o
   3   9   7      130.18      156.89     28.39 o
   4   9   7      817.36      939.87     58.90 o
   5   9   7      278.02      285.49     12.65 o
   6   9   7      186.33      209.27     17.83 o
   7   9   7        0.93       18.75     20.83 o
   8   9   7       71.34       75.25     26.90 o
   9   9   7       37.66       20.25      8.95 o
  10   9   7        0.14       19.92     11.67 o
  11   9   7        0.09       16.75      9.65 o
  -6  10   7       22.70       21.81     14.39 o
  -5  10   7       84.72       75.05     20.29 o
  -4  10   7        0.16       20.08      9.57 o
  -3  10   7        2.34       12.52      6.91 o
  -2  10   7        1.69       12.53      6.44 o
  -1  10   7       42.76       38.60     10.44 o
   0  10   7        5.08       10.63      5.89 o
   1  10   7        7.47       17.36      7.56 o
   2  10   7      372.03      415.17     17.29 o
   3  10   7      118.33      148.44     16.33 o
   4  10   7      215.53      217.55     16.67 o
   5  10   7       15.35       23.71      8.14 o
   6  10   7       14.39       29.66     12.23 o
   7  10   7      113.52      111.76     39.74 o
   8  10   7       43.88       21.05     25.73 o
   9  10   7        3.36       16.40      8.46 o
  10  10   7        0.39       47.77    127.29 o
  -4  11   7       20.60       24.65     12.89 o
  -3  11   7       66.69       72.34     18.98 o
  -2  11   7       41.11       36.47     11.93 o
  -1  11   7       82.20       84.90     29.48 o
   0  11   7       20.57       44.06     10.66 o
   1  11   7      294.79      348.21     78.69 o
   2  11   7      236.28      320.68     52.10 o
   3  11   7       48.01       36.01     13.91 o
   4  11   7       96.14       89.03     17.39 o
   5  11   7       67.65      106.35     17.72 o
   6  11   7      187.96      164.37     26.54 o
   7  11   7      102.51       99.66     22.91 o
   8  11   7        8.65       25.19     12.22 o
   9  11   7        7.40       21.54     11.59 o
  -3  12   7       14.74       14.22     10.82 o
  -2  12   7        0.01       41.41    303.69 o
  -1  12   7        1.48       24.36     13.95 o
   0  12   7       15.45       30.94     28.60 o
   1  12   7        3.88       24.64     10.39 o
   2  12   7       28.38       34.44     10.48 o
   3  12   7        1.06       18.87      9.49 o
   4  12   7      160.96      160.96     85.91 o
   5  12   7       39.06       66.17     15.11 o
   6  12   7       43.31       32.54     13.07 o
   7  12   7        6.14       21.43     11.12 o
   8  12   7       13.92       14.30      8.80 o
  -1  13   7       13.47       14.71     12.24 o
   0  13   7       18.25       18.60      8.65 o
   1  13   7       16.38       17.01      8.47 o
   2  13   7       45.96       23.08      9.99 o
   3  13   7       98.45       40.10     27.89 o
   4  13   7       37.63       18.16      9.13 o
   5  13   7        1.01       18.06      9.09 o
   6  13   7        4.06       22.41     12.78 o
   7  13   7       39.15       17.03      8.81 o
   2  14   7        8.34       11.98     10.97 o
  -5 -10   8        0.65       27.63     14.03 o
  -4 -10   8       23.41       13.31      7.04 o
  -3 -10   8        1.33       17.49      9.34 o
  -2 -10   8        1.70       27.10     12.18 o
  -1 -10   8       12.02       17.37     11.72 o
   0 -10   8        0.17       22.60     12.46 o
   1 -10   8        4.73       32.75     23.55 o
  -7  -9   8       42.19       19.34      9.82 o
  -6  -9   8       45.82       36.21     12.98 o
  -5  -9   8       13.64       16.33      8.41 o
  -4  -9   8       21.82       18.42     10.11 o
  -3  -9   8        0.37       17.21      7.52 o
  -2  -9   8       44.55       40.39     11.70 o
  -1  -9   8       13.05       19.89     13.23 o
   0  -9   8       54.91       53.36     12.93 o
   1  -9   8       85.64      131.34    119.74 o
   2  -9   8        2.81       11.66      6.72 o
   3  -9   8        0.12       16.93     14.39 o
  -9  -8   8        2.72       19.71     11.37 o
  -8  -8   8        2.65       13.75      6.73 o
  -7  -8   8       12.61       14.20      7.06 o
  -6  -8   8       10.80       19.19      9.97 o
  -5  -8   8       41.47       41.20     10.49 o
  -4  -8   8      412.30      489.64     40.21 o
  -3  -8   8      121.87       89.70      9.39 o
  -2  -8   8       27.56       18.53      6.18 o
  -1  -8   8       19.90       14.42      5.94 o
   0  -8   8       13.80       13.64      5.43 o
   1  -8   8       25.74       20.22      7.36 o
   2  -8   8        1.48       18.52      9.23 o
   3  -8   8       10.87       18.76     10.02 o
   4  -8   8       31.23       51.62     23.42 o
  -9  -7   8       27.65       33.18     16.66 o
  -8  -7   8        0.35       22.20      9.26 o
  -7  -7   8       10.08       18.34      9.34 o
  -6  -7   8       85.52       79.94     12.39 o
  -5  -7   8      206.12      146.62     53.17 o
  -4  -7   8      120.93      120.45      9.41 o
  -3  -7   8      121.19      117.24     33.82 o
  -2  -7   8      106.03       95.59     17.43 o
  -1  -7   8        6.30        8.27      4.23 o
   0  -7   8        3.21       11.77      5.09 o
   1  -7   8       18.37       16.64      6.63 o
   2  -7   8       97.78       93.36     15.80 o
   3  -7   8       69.74       61.49     22.86 o
   4  -7   8        1.89       14.29      8.33 o
   5  -7   8        1.36       13.85      8.52 o
   6  -7   8        2.86       69.86     37.28 o
 -10  -6   8       16.14       22.09     11.23 o
  -9  -6   8        5.73       12.03      5.58 o
  -8  -6   8        4.31       20.03      7.02 o
  -7  -6   8       23.82       26.90     16.21 o
  -6  -6   8       82.89       94.60     15.04 o
  -5  -6   8       92.57       98.78     30.32 o
  -4  -6   8      353.85      384.61     14.15 o
  -3  -6   8      150.11      132.01     16.69 o
  -2  -6   8      822.38      952.12     24.04 o
  -1  -6   8       41.62       42.89      5.47 o
   0  -6   8        2.82       10.43      4.64 o
   1  -6   8        3.41       12.57      6.88 o
   2  -6   8       53.00       42.80     10.47 o
   3  -6   8        0.50       11.13      6.15 o
   4  -6   8        9.54       41.53     26.79 o
   5  -6   8       58.46       38.25     13.45 o
   6  -6   8       10.43       29.56     16.85 o
   7  -6   8        1.65       35.11     25.73 o
 -10  -5   8        0.10       15.48      8.53 o
  -9  -5   8       31.95       33.13     10.63 o
  -8  -5   8      243.53      233.95     14.66 o
  -7  -5   8       15.07       20.05      6.78 o
  -6  -5   8       28.38       21.80     17.91 o
  -5  -5   8        3.13        9.03      3.75 o
  -4  -5   8      656.21      735.49     22.05 o
  -3  -5   8      544.91      592.16     14.33 o
  -2  -5   8        0.18        5.33      2.75 o
  -1  -5   8      423.13      438.26     14.45 o
   0  -5   8       48.75       44.54      8.18 o
   1  -5   8      299.70      289.78     44.13 o
   2  -5   8       46.99       44.77      7.16 o
   3  -5   8        0.67       12.96      5.53 o
   4  -5   8      246.83      287.82     19.42 o
   5  -5   8        8.69       21.96     10.01 o
   6  -5   8       31.18       28.17     19.03 o
   7  -5   8        8.36       16.57      8.46 o
 -11  -4   8        1.12       14.48      8.17 o
 -10  -4   8        3.03       19.71      9.05 o
  -9  -4   8        0.41       17.49      8.13 o
  -8  -4   8      160.79      132.07     23.13 o
  -7  -4   8       57.59       43.60      6.14 o
  -6  -4   8      194.57      187.57     11.83 o
  -5  -4   8      105.98       93.06      6.82 o
  -4  -4   8      203.72      175.35     11.65 o
  -3  -4   8       81.60       80.60      8.06 o
  -2  -4   8      436.88      410.37     10.15 o
  -1  -4   8     1923.87     1977.64     40.49 o
   0  -4   8      905.16      899.55     44.60 o
   1  -4   8      112.33       95.30      6.49 o
   2  -4   8        2.65        9.84      4.92 o
   3  -4   8       40.15       28.50      6.13 o
   4  -4   8       37.21       34.43     10.13 o
   5  -4   8       13.10       20.57      7.60 o
   6  -4   8        2.22       18.91      8.40 o
   7  -4   8       35.23       38.11     16.83 o
   8  -4   8        3.22       20.01     10.18 o
 -11  -3   8       20.60       18.81      9.43 o
 -10  -3   8        2.34       12.39      6.68 o
  -9  -3   8       73.92       92.00     20.83 o
  -8  -3   8       23.95       55.12     31.99 o
  -7  -3   8      122.52      105.75      8.13 o
  -6  -3   8      862.10      906.56     22.00 o
  -5  -3   8      156.09      139.95      7.81 o
  -4  -3   8      347.93      364.18     10.16 o
  -3  -3   8        2.96        3.85      1.54 o
  -2  -3   8     1077.36     1172.01     22.08 o
  -1  -3   8      484.85      473.99     26.24 o
   0  -3   8        0.89        7.65      4.13 o
   1  -3   8     1583.55     1590.02     38.07 o
   2  -3   8       80.69       87.77      8.76 o
   3  -3   8      388.52      365.48     15.84 o
   4  -3   8      240.59      227.56     12.78 o
   5  -3   8        0.19       10.36      5.31 o
   6  -3   8      490.13      457.43     61.56 o
   7  -3   8       10.83       25.01     20.75 o
   8  -3   8        0.40       31.82     17.51 o
   9  -3   8        1.53       17.77     11.01 o
 -11  -2   8        0.47       10.57      5.87 o
 -10  -2   8        1.23       15.13      8.77 o
  -9  -2   8       24.79       48.47     29.14 o
  -8  -2   8      103.95      107.19     38.97 o
  -7  -2   8       22.26       14.64      5.56 o
  -6  -2   8       15.41       23.54      6.14 o
  -5  -2   8      558.73      536.72     10.72 o
  -4  -2   8      870.80      862.54     28.85 o
  -3  -2   8      645.38      602.93     17.56 o
  -2  -2   8      199.76      206.04      8.60 o
  -1  -2   8      150.41      135.94      4.54 o
   0  -2   8        3.13        9.66      2.67 o
   1  -2   8     3209.74     3127.45     93.09 o
   2  -2   8      100.08      106.52      5.59 o
   3  -2   8      331.91      328.30     15.15 o
   4  -2   8       17.33       23.09      5.92 o
   5  -2   8      441.25      431.44     44.81 o
   6  -2   8        2.18       14.89      6.79 o
   7  -2   8       34.31       31.44     11.08 o
   8  -2   8       59.22       27.82     11.33 o
   9  -2   8       14.88       19.82     10.74 o
  10  -2   8        3.11       76.12     43.96 o
 -11  -1   8       20.65       25.98     18.74 o
 -10  -1   8      174.13      102.28     55.75 o
  -9  -1   8       96.76       87.60     37.80 o
  -8  -1   8        1.35       12.28      5.31 o
  -7  -1   8      221.96      238.33     39.20 o
  -6  -1   8       10.06       15.12      6.74 o
  -5  -1   8     1238.62     1237.82     61.30 o
  -4  -1   8     1804.21     1889.10     38.15 o
  -3  -1   8      160.40      142.86      7.88 o
  -2  -1   8     1055.62     1064.10     23.71 o
  -1  -1   8       72.30       58.18      5.54 o
   0  -1   8     1439.95     1551.26     45.99 o
   1  -1   8      422.64      404.60      9.93 o
   2  -1   8      132.85      114.78      5.05 o
   3  -1   8     2048.79     2011.64     57.66 o
   4  -1   8       18.36       13.53      3.93 o
   5  -1   8       61.07       52.38      5.36 o
   6  -1   8      101.65      104.54     18.02 o
   7  -1   8        8.97       13.70      6.50 o
   8  -1   8      138.74      117.88     16.74 o
   9  -1   8       16.81       27.07     13.03 o
  10  -1   8        0.76       21.35     11.41 o
 -11   0   8        8.50       25.36     13.15 o
 -10   0   8        0.32       29.41     13.84 o
  -9   0   8       13.24       15.20      6.50 o
  -8   0   8      187.13      152.28     22.21 o
  -7   0   8      385.29      457.27     15.36 o
  -6   0   8        0.98        9.03      4.61 o
  -5   0   8       17.26        7.07      2.94 o
  -4   0   8      442.58      461.77     15.67 o
  -3   0   8     2711.32     2654.59     53.91 o
  -2   0   8     2814.40     2853.36     61.72 o
  -1   0   8      284.60      256.49      9.74 o
   0   0   8      165.08      213.34      6.09 o
   1   0   8       74.12       82.66      4.40 o
   2   0   8     1221.05     1150.80     26.30 o
   3   0   8      207.83      178.27      7.54 o
   4   0   8      180.93      161.55      7.42 o
   5   0   8       89.23       94.84      6.31 o
   6   0   8       18.98       15.78      5.26 o
   7   0   8       44.36       35.83      6.65 o
   8   0   8        8.48       11.34      5.60 o
   9   0   8        5.51       17.59      8.94 o
  10   0   8       15.38       21.78     11.08 o
  11   0   8        0.38       59.67     39.93 o
 -11   1   8       16.63       24.68     13.10 o
 -10   1   8        5.69       22.52     12.08 o
  -9   1   8        8.00       20.71     11.93 o
  -8   1   8     1072.20     1061.06     75.40 o
  -7   1   8       41.20       39.22      6.58 o
  -6   1   8       55.44       35.73      5.56 o
  -5   1   8        0.78        6.96      3.15 o
  -4   1   8      214.84      226.31     12.04 o
  -3   1   8     2527.36     2546.26     71.26 o
  -2   1   8     1175.26     1255.73     22.24 o
  -1   1   8      929.58      850.12     24.36 o
   0   1   8      963.39      908.06     19.77 o
   1   1   8      577.23      506.42     13.14 o
   2   1   8     3467.14     3733.52     80.21 o
   3   1   8       63.90       40.43      9.48 o
   4   1   8      345.89      310.88     18.80 o
   5   1   8      520.78      534.11     16.54 o
   6   1   8       46.30       53.08      7.31 o
   7   1   8      105.88      100.32     12.28 o
   8   1   8       98.00       99.44     16.35 o
   9   1   8       35.35       25.51      9.69 o
  10   1   8       24.21       28.76     11.02 o
  11   1   8        8.05       15.23     11.92 o
 -11   2   8        8.28       10.06      8.78 o
 -10   2   8        4.07       28.00     13.99 o
  -9   2   8       72.44       48.42     10.34 o
  -8   2   8       41.71       36.59     21.97 o
  -7   2   8       25.03       20.37     13.93 o
  -6   2   8      489.41      500.44     14.26 o
  -5   2   8      867.41      871.73     49.14 o
  -4   2   8      484.27      527.96     13.71 o
  -3   2   8       11.27       19.49      2.90 o
  -2   2   8      295.11      280.64      7.04 o
  -1   2   8     3188.34     3126.29     53.12 o
   0   2   8     6385.11     6614.49    160.23 o
   1   2   8       42.01       35.76      3.17 o
   2   2   8      133.54      125.36      9.82 o
   3   2   8       48.19       56.81      4.59 o
   4   2   8      678.51      630.49     16.82 o
   5   2   8      624.46      622.98     19.47 o
   6   2   8       42.26       30.80      6.61 o
   7   2   8      648.84      725.79     25.85 o
   8   2   8        6.76       16.65      9.49 o
   9   2   8        4.82       18.45      9.59 o
  10   2   8       15.16       19.88      9.41 o
  11   2   8        3.48       15.36      9.23 o
 -10   3   8       30.92       29.23     12.39 o
  -9   3   8       47.27       35.43     12.37 o
  -8   3   8        0.53       17.84      9.42 o
  -7   3   8       51.90       47.09      6.38 o
  -6   3   8     1480.55     1518.19     36.48 o
  -5   3   8       40.38       42.98      4.70 o
  -4   3   8       48.11       46.62      4.32 o
  -3   3   8      135.04      141.45      5.18 o
  -2   3   8      433.42      387.02     10.02 o
  -1   3   8     1568.07     1558.67     28.28 o
   0   3   8      105.31      107.38      3.62 o
   1   3   8     1376.07     1228.09     22.61 o
   2   3   8     1204.09     1173.41     26.68 o
   3   3   8      699.75      714.72     26.66 o
   4   3   8      165.53      198.96      9.01 o
   5   3   8       34.58       35.08      6.47 o
   6   3   8      328.58      360.05     28.37 o
   7   3   8       17.88       16.45      6.15 o
   8   3   8       50.96       51.16      8.15 o
   9   3   8       28.70       19.59     12.00 o
  10   3   8        9.68       24.05     14.76 o
  11   3   8        9.18       18.04     13.54 o
 -10   4   8       56.53       24.76     11.96 o
  -9   4   8       27.40       17.74      8.41 o
  -8   4   8        2.32       16.25      9.05 o
  -7   4   8      200.72      176.61     12.70 o
  -6   4   8       87.76       70.44      7.03 o
  -5   4   8       41.13       29.09      6.51 o
  -4   4   8      680.58      674.72     18.24 o
  -3   4   8     1113.74     1116.33     31.04 o
  -2   4   8     1815.37     1917.17     42.79 o
  -1   4   8        6.34       10.11      3.30 o
   0   4   8      963.09      965.24     29.35 o
   1   4   8     1695.42     1618.98     34.21 o
   2   4   8     3170.02     3111.02     68.21 o
   3   4   8       88.45       96.44      5.03 o
   4   4   8       11.16       15.22      4.31 o
   5   4   8       34.35       23.27      6.07 o
   6   4   8      777.08      824.42     28.97 o
   7   4   8      111.13      101.85      8.79 o
   8   4   8       50.12       70.45     11.23 o
   9   4   8      268.80      263.00     21.81 o
  10   4   8       18.26       22.30      9.37 o
  11   4   8       19.39       12.90      7.70 o
 -10   5   8      116.65     1316.19    191.65 o
  -9   5   8       63.73       41.59     23.73 o
  -8   5   8       77.23       68.00     13.48 o
  -7   5   8       35.58       28.34     11.17 o
  -6   5   8        0.68        8.37      3.89 o
  -5   5   8      444.55      463.36     13.16 o
  -4   5   8      524.79      538.22     15.95 o
  -3   5   8        5.44        7.68      3.72 o
  -2   5   8      859.74      901.02     19.77 o
  -1   5   8       36.54       35.99      4.34 o
   0   5   8      659.28      686.12     33.83 o
   1   5   8     1121.25     1110.54     36.95 o
   2   5   8        0.40        7.47      4.11 o
   3   5   8     1173.16     1203.56     37.80 o
   4   5   8      563.00      579.56     23.09 o
   5   5   8       36.97       41.45      5.56 o
   6   5   8       68.02       77.65      6.10 o
   7   5   8       56.48       61.86      7.63 o
   8   5   8      123.20      128.33     11.65 o
   9   5   8       30.28       49.41     14.12 o
  10   5   8        0.11       23.62     14.22 o
  11   5   8        3.64       14.02      8.02 o
  -9   6   8        7.92       55.11    178.71 o
  -8   6   8      155.56       91.37     25.06 o
  -7   6   8       66.54       68.03     11.32 o
  -6   6   8       11.25       19.15     10.56 o
  -5   6   8      210.38      185.77     10.40 o
  -4   6   8       17.29       13.60      5.03 o
  -3   6   8       86.63       70.49      8.14 o
  -2   6   8     1143.96     1167.24     44.14 o
  -1   6   8      812.04      887.95     23.00 o
   0   6   8        0.25        6.85      3.17 o
   1   6   8      256.77      265.30     15.36 o
   2   6   8     1017.58     1015.05     23.08 o
   3   6   8      795.74      755.39     20.07 o
   4   6   8      467.02      485.74     15.80 o
   5   6   8      412.76      470.25     29.10 o
   6   6   8        2.17       11.27      5.41 o
   7   6   8       28.55       28.49      8.29 o
   8   6   8      164.81      162.45     14.51 o
   9   6   8        0.33       12.64      7.37 o
  10   6   8       26.32       24.76     30.92 o
  11   6   8       15.65       22.51     11.85 o
  -8   7   8      175.10      209.81     22.39 o
  -7   7   8        2.81       14.31      8.06 o
  -6   7   8      103.10      115.58     14.01 o
  -5   7   8       24.24       19.98      6.57 o
  -4   7   8       14.06       15.92      5.84 o
  -3   7   8      670.40      662.73     32.96 o
  -2   7   8      513.61      544.17     16.53 o
  -1   7   8      276.00      268.45     20.19 o
   0   7   8      188.57      205.50     10.79 o
   1   7   8       53.21       60.14      8.40 o
   2   7   8      586.69      602.12     17.45 o
   3   7   8      479.74      504.99     12.62 o
   4   7   8      328.28      321.88     14.82 o
   5   7   8      487.76      558.32     25.17 o
   6   7   8       80.56       83.19      9.71 o
   7   7   8       10.76       10.94      5.53 o
   8   7   8       38.26       43.31     11.82 o
   9   7   8       66.29       69.75     18.51 o
  10   7   8       32.91       49.53     15.73 o
  11   7   8       13.45       24.97     10.04 o
  -8   8   8       20.66       48.53     31.02 o
  -7   8   8       25.84       22.41     11.01 o
  -6   8   8      238.16      219.98     24.45 o
  -5   8   8      117.97      118.08     18.56 o
  -4   8   8      202.63      204.90     23.36 o
  -3   8   8       17.43       18.95      7.88 o
  -2   8   8        1.49        9.42      5.46 o
  -1   8   8     1317.53     1451.72     42.76 o
   0   8   8      196.61      201.91     25.07 o
   1   8   8      401.22      417.31     21.37 o
   2   8   8      291.27      278.92     12.38 o
   3   8   8      183.15      164.89     13.66 o
   4   8   8      569.99      603.09     34.02 o
   5   8   8      245.54      244.15     12.18 o
   6   8   8        3.90        9.82      5.19 o
   7   8   8       66.21       95.83     28.73 o
   8   8   8        3.22       20.71     10.21 o
   9   8   8        0.37       12.34      6.61 o
  10   8   8        9.47       19.36      9.68 o
  11   8   8        5.49       37.93     79.90 o
  -7   9   8       37.95       16.55     12.50 o
  -6   9   8       52.98       48.18     15.78 o
  -5   9   8        0.19       20.59     10.85 o
  -4   9   8      102.06       86.71     15.01 o
  -3   9   8        5.49       13.91      6.91 o
  -2   9   8        6.98       19.02      7.95 o
  -1   9   8      301.32      281.58     22.93 o
   0   9   8      216.93      231.50     12.01 o
   1   9   8      143.48      137.39     12.28 o
   2   9   8      279.83      315.73     15.33 o
   3   9   8      217.06      221.54     17.40 o
   4   9   8       22.54       23.12      8.25 o
   5   9   8       21.92       21.31      6.18 o
   6   9   8      227.90      223.71     14.98 o
   7   9   8      121.15      130.68     13.28 o
   8   9   8       62.11       40.31     16.70 o
   9   9   8        5.42       21.25     15.57 o
  10   9   8        0.24       15.20      9.07 o
  -6  10   8        1.10       21.83     17.69 o
  -5  10   8        4.42       27.22     12.61 o
  -4  10   8      136.67       96.32     19.64 o
  -3  10   8       29.01       29.97     11.03 o
  -2  10   8       90.98       75.39     14.24 o
  -1  10   8       34.46       24.32      8.84 o
   0  10   8        0.50       13.85      6.69 o
   1  10   8      297.96      332.04     16.52 o
   2  10   8      212.02      246.60     16.87 o
   3  10   8      122.27      129.62     13.86 o
   4  10   8      169.28      159.24     19.97 o
   5  10   8       68.35       64.41     17.44 o
   6  10   8      123.62      120.62     16.31 o
   7  10   8       31.00       24.01     12.13 o
   8  10   8        9.28       19.90     11.48 o
   9  10   8       37.27       13.52     14.60 o
  10  10   8        1.63       14.90      8.05 o
  -4  11   8       12.82       15.84      9.79 o
  -3  11   8       10.44       18.37     10.67 o
  -2  11   8       29.34       23.36      9.45 o
  -1  11   8        4.35       16.68      7.52 o
   0  11   8       25.31       37.34     10.66 o
   1  11   8       73.69       68.39     14.23 o
   2  11   8        4.23       14.11      7.37 o
   3  11   8      197.93      237.22     46.08 o
   4  11   8      143.91      158.21     30.17 o
   5  11   8       79.41       86.00     29.70 o
   6  11   8        0.07       16.92      9.18 o
   7  11   8        0.12       16.70      8.80 o
   8  11   8       34.77       39.60     15.57 o
   9  11   8       39.88       18.03     12.93 o
  -3  12   8        0.27       11.71      9.43 o
  -2  12   8      127.28      108.47     21.95 o
  -1  12   8        4.70       12.29      6.67 o
   0  12   8       40.32       25.34     10.71 o
   1  12   8        0.76       15.08      7.71 o
   2  12   8        1.32       24.08     10.04 o
   3  12   8       50.87       51.11     19.46 o
   4  12   8       75.48       62.76     22.69 o
   5  12   8        4.36       17.59      8.64 o
   6  12   8       57.02       46.46     14.98 o
   7  12   8       32.47       14.91      8.25 o
   8  12   8       25.42       24.20     53.27 o
  -1  13   8        5.86       21.72     16.50 o
   0  13   8       34.07       20.35     10.36 o
   1  13   8        7.22       20.76      9.47 o
   2  13   8        0.23       21.00     19.74 o
   3  13   8       21.39       16.02      8.80 o
   4  13   8       12.95       19.64      9.56 o
   5  13   8       43.54       39.94     18.48 o
   6  13   8       33.03       19.77      8.77 o
  -4 -10   9       28.69       27.67     15.93 o
  -3 -10   9       17.49       11.58     10.17 o
  -2 -10   9       23.19       43.71     26.47 o
  -1 -10   9        1.73       46.21     28.88 o
  -6  -9   9       52.24       30.05     14.08 o
  -5  -9   9       36.49       75.38     47.12 o
  -4  -9   9       37.72       37.26     15.34 o
  -3  -9   9       50.40       39.46     10.36 o
  -2  -9   9        0.39       14.15     10.77 o
  -1  -9   9       57.97       42.17     15.56 o
   0  -9   9       65.97       42.06     20.85 o
   1  -9   9       14.20       14.27      8.50 o
   2  -9   9       10.05       20.43     13.50 o
  -8  -8   9        0.14       59.03    102.27 o
  -7  -8   9       22.71       32.73     21.33 o
  -6  -8   9       78.56       64.35     22.23 o
  -5  -8   9       28.56       24.55      9.65 o
  -4  -8   9       66.61       35.44      9.25 o
  -3  -8   9        0.37       15.71      7.06 o
  -2  -8   9      126.11      148.92     30.06 o
  -1  -8   9       48.96       45.26     15.36 o
   0  -8   9       25.02       37.08      9.19 o
   1  -8   9       43.06       40.51     31.57 o
   2  -8   9       26.62       19.75      9.27 o
   3  -8   9        4.04       17.16      9.93 o
   4  -8   9        2.31       19.82     17.77 o
  -9  -7   9        0.81       15.32      9.03 o
  -8  -7   9       17.46       40.89     16.73 o
  -7  -7   9       70.84       45.71      9.67 o
  -6  -7   9       55.99       58.73     15.29 o
  -5  -7   9        3.08       10.90      7.28 o
  -4  -7   9      404.35      451.97     18.39 o
  -3  -7   9      256.58      276.24     37.47 o
  -2  -7   9       24.08       21.42     11.29 o
  -1  -7   9       95.36       83.17      7.49 o
   0  -7   9        0.59       10.89      5.37 o
   1  -7   9       97.80      104.47     31.20 o
   2  -7   9      131.35      128.44     32.42 o
   3  -7   9        3.20       20.95      9.65 o
   4  -7   9       15.88       14.73      9.13 o
   5  -7   9        1.36       22.15     11.34 o
 -10  -6   9        0.12       20.80     12.98 o
  -9  -6   9       16.13       25.31     12.23 o
  -8  -6   9       33.01       29.32      8.86 o
  -7  -6   9        9.14       16.52      7.19 o
  -6  -6   9       13.27       17.81      8.25 o
  -5  -6   9       27.60       24.92      8.00 o
  -4  -6   9      196.44      196.30      8.47 o
  -3  -6   9      154.01      154.46     23.01 o
  -2  -6   9      479.20      547.92     16.88 o
  -1  -6   9      155.64      147.46     10.70 o
   0  -6   9      184.89      208.76     32.11 o
   1  -6   9      408.40      396.29     42.00 o
   2  -6   9       35.50       25.39     11.11 o
   3  -6   9      119.50      116.41     51.40 o
   4  -6   9       82.47       77.49     24.12 o
   5  -6   9       44.22       41.20     18.91 o
   6  -6   9       10.18       21.72     11.70 o
 -10  -5   9        0.39       13.13      8.04 o
  -9  -5   9       11.80       14.26      6.28 o
  -8  -5   9        6.77       38.06     13.07 o
  -7  -5   9       17.88       21.18     12.08 o
  -6  -5   9      158.30      140.48     19.12 o
  -5  -5   9      290.98      284.89     15.42 o
  -4  -5   9        4.16       11.65      4.39 o
  -3  -5   9        9.42        9.40      3.36 o
  -2  -5   9     1156.99     1304.97     28.30 o
  -1  -5   9      148.99      126.85      7.75 o
   0  -5   9        5.63       12.41      5.50 o
   1  -5   9       69.58       58.66      6.65 o
   2  -5   9       25.63       24.77      6.96 o
   3  -5   9       25.80       36.53      9.13 o
   4  -5   9      301.17      319.19     18.74 o
   5  -5   9       19.83       50.59     19.58 o
   6  -5   9       11.33       23.84     11.68 o
   7  -5   9        4.29       17.84      9.47 o
 -10  -4   9        3.23       23.62     12.67 o
  -9  -4   9       79.10       36.29     14.14 o
  -8  -4   9       28.37       31.96     11.13 o
  -7  -4   9       70.93       62.43      9.49 o
  -6  -4   9        5.09       10.86      3.81 o
  -5  -4   9        8.43       12.84      3.47 o
  -4  -4   9       63.86       62.12     11.61 o
  -3  -4   9      686.55      723.22     17.12 o
  -2  -4   9      592.54      606.38     16.64 o
  -1  -4   9        0.24        5.86      2.80 o
   0  -4   9      380.07      392.75     30.67 o
   1  -4   9      825.73      852.90     70.56 o
   2  -4   9      233.50      225.17     11.04 o
   3  -4   9      484.54      450.58     24.39 o
   4  -4   9       14.70       21.65      8.82 o
   5  -4   9       27.36       30.75     11.12 o
   6  -4   9       19.06       21.19     10.10 o
   7  -4   9        0.25       19.90     10.63 o
   8  -4   9        0.47       19.07     10.54 o
 -11  -3   9        0.26       15.17     10.53 o
 -10  -3   9       21.24       22.41     12.13 o
  -9  -3   9        4.78       11.47      6.60 o
  -8  -3   9       11.11       16.40      8.73 o
  -7  -3   9       31.52       30.75     10.84 o
  -6  -3   9       60.89       53.84     12.77 o
  -5  -3   9      298.25      310.72     14.21 o
  -4  -3   9      131.32      114.88     11.94 o
  -3  -3   9     1134.33     1216.90     29.24 o
  -2  -3   9       40.37       36.48      5.69 o
  -1  -3   9      863.38      840.92     56.72 o
   0  -3   9     1499.48     1635.22     97.94 o
   1  -3   9       19.55       18.70      4.93 o
   2  -3   9       44.66       37.79      5.12 o
   3  -3   9      137.69      134.41     12.27 o
   4  -3   9      210.93      217.11     23.05 o
   5  -3   9      153.61      158.23     25.50 o
   6  -3   9      134.71      131.36     20.10 o
   7  -3   9        3.33       18.53      9.34 o
   8  -3   9        0.91       16.38     14.81 o
   9  -3   9        0.58       80.85     37.58 o
 -11  -2   9       40.60       23.52     12.52 o
 -10  -2   9        6.92       19.66     25.13 o
  -9  -2   9        4.51       16.33      7.25 o
  -8  -2   9       56.61       51.64      7.21 o
  -7  -2   9      142.76      109.11     18.63 o
  -6  -2   9      135.94      102.98     26.42 o
  -5  -2   9      548.85      532.04     13.87 o
  -4  -2   9      263.92      273.57     19.89 o
  -3  -2   9      310.44      326.33     12.09 o
  -2  -2   9      276.96      282.18     10.09 o
  -1  -2   9     2034.02     2138.50     50.44 o
   0  -2   9      798.07      817.53     68.82 o
   1  -2   9      143.59      142.44     14.44 o
   2  -2   9     1744.10     1769.26    107.50 o
   3  -2   9      102.78       89.14      7.18 o
   4  -2   9        0.99        8.35      4.02 o
   5  -2   9      471.56      450.20     21.79 o
   6  -2   9       61.93       39.95     11.48 o
   7  -2   9       41.40       33.88     11.38 o
   8  -2   9        0.96       18.69     10.21 o
   9  -2   9        0.15       17.22      9.42 o
 -11  -1   9       60.96      131.94     68.74 o
 -10  -1   9        0.92       53.63    159.60 o
  -9  -1   9        1.33       23.86     19.62 o
  -8  -1   9       51.54       45.63      8.51 o
  -7  -1   9        3.39        8.34      4.63 o
  -6  -1   9       88.12       84.91      6.18 o
  -5  -1   9      263.82      270.40      8.59 o
  -4  -1   9        3.84        2.98      1.82 o
  -3  -1   9     1684.25     1662.89     39.88 o
  -2  -1   9      452.56      437.22     12.03 o
  -1  -1   9      506.40      495.60     17.07 o
   0  -1   9      253.94      244.66      9.61 o
   1  -1   9     2087.35     2051.29     49.44 o
   2  -1   9     3298.89     3525.55     80.02 o
   3  -1   9      108.77      106.77      8.09 o
   4  -1   9      253.50      273.45     27.45 o
   5  -1   9       95.62      104.90      6.21 o
   6  -1   9       75.90       78.30     18.71 o
   7  -1   9      255.43      259.36     17.26 o
   8  -1   9       53.11       60.62     16.32 o
   9  -1   9       17.91       26.80     18.46 o
  10  -1   9        0.26       12.04     10.38 o
 -11   0   9       28.23       37.15     16.77 o
 -10   0   9       75.76       29.61     15.33 o
  -9   0   9       41.58       32.65     10.30 o
  -8   0   9       61.05       28.34      8.16 o
  -7   0   9       18.13       16.42     11.83 o
  -6   0   9        0.22        8.14      3.45 o
  -5   0   9        2.29        6.05      2.71 o
  -4   0   9      412.74      397.02     33.74 o
  -3   0   9      670.07      623.80     16.10 o
  -2   0   9      758.82      765.91     18.59 o
  -1   0   9      424.61      404.53     13.96 o
   0   0   9     2395.82     2405.72     54.52 o
   1   0   9     1070.51     1025.08     23.00 o
   2   0   9        7.32        8.70      3.24 o
   3   0   9       19.89        9.95      6.69 o
   4   0   9     2703.70     2909.95     65.80 o
   5   0   9        1.54        7.49      3.56 o
   6   0   9        2.47        9.37      4.98 o
   7   0   9       77.99       85.73      9.00 o
   8   0   9        4.09       16.87     11.52 o
   9   0   9       61.56       39.25     13.49 o
  10   0   9        2.91       30.81     16.08 o
 -11   1   9       19.46       18.65     13.40 o
 -10   1   9       15.06       36.86     15.77 o
  -9   1   9       83.15       52.22     10.60 o
  -8   1   9        0.03       11.36      8.00 o
  -7   1   9       49.97       31.63     15.01 o
  -6   1   9      397.36      423.07     12.75 o
  -5   1   9      202.08      181.19     19.41 o
  -4   1   9      703.06      705.36     35.63 o
  -3   1   9      659.24      706.10     34.66 o
  -2   1   9      598.78      555.23     17.96 o
  -1   1   9     1561.14     1493.58    109.31 o
   0   1   9     1140.28     1145.36     24.54 o
   1   1   9       22.96       22.19      3.69 o
   2   1   9       34.51       28.72      4.33 o
   3   1   9     4568.96     4710.08    119.31 o
   4   1   9     1579.25     1755.11     41.94 o
   5   1   9       29.20       27.86      5.76 o
   6   1   9      194.13      179.15      9.50 o
   7   1   9       88.97       80.46     10.26 o
   8   1   9       21.11       42.39     15.24 o
   9   1   9      126.16      108.54     26.47 o
  10   1   9        2.29       14.46      8.65 o
  11   1   9        1.90      109.74     50.38 o
 -10   2   9        7.25       75.15     55.34 o
  -9   2   9       19.60       12.07      5.96 o
  -8   2   9      141.62      159.38     48.29 o
  -7   2   9      265.52      258.67     22.89 o
  -6   2   9      239.51      230.51     12.18 o
  -5   2   9      252.69      246.48     19.26 o
  -4   2   9      227.89      216.49     11.27 o
  -3   2   9        2.03        5.51      2.36 o
  -2   2   9     4114.23     4231.63     83.98 o
  -1   2   9       71.31       50.12      4.05 o
   0   2   9     1999.36     2151.77     49.24 o
   1   2   9      202.99      186.63      5.95 o
   2   2   9     1042.35     1037.93     39.79 o
   3   2   9     2057.76     2125.32     51.17 o
   4   2   9       67.07       73.86      5.69 o
   5   2   9      475.02      492.22     17.57 o
   6   2   9      909.64     1073.74     29.82 o
   7   2   9       11.73       13.43      5.99 o
   8   2   9       98.63       94.03     16.37 o
   9   2   9        2.43       21.19     12.03 o
  10   2   9       10.37       28.53     13.63 o
  11   2   9       14.66       19.01      9.87 o
 -10   3   9       76.48       56.33     32.56 o
  -9   3   9       19.88       31.38    220.44 o
  -8   3   9       14.05       15.56      6.58 o
  -7   3   9      387.54      389.75     17.61 o
  -6   3   9        4.61       11.44      6.01 o
  -5   3   9      126.29      132.20      7.04 o
  -4   3   9      106.62       96.47      5.76 o
  -3   3   9       72.98       78.89      4.35 o
  -2   3   9      144.23      146.92      4.97 o
  -1   3   9      367.22      396.31     12.75 o
   0   3   9     1782.62     1751.07     51.46 o
   1   3   9     1176.17     1168.24     28.82 o
   2   3   9       21.79       17.99      4.40 o
   3   3   9        0.17        7.62      4.32 o
   4   3   9      408.01      413.77     15.26 o
   5   3   9     1614.17     1796.20     53.90 o
   6   3   9       52.11       55.73      7.75 o
   7   3   9       73.03       64.94     15.14 o
   8   3   9       66.78       83.94     18.46 o
   9   3   9       72.08       45.16     31.33 o
  10   3   9       45.08       25.45     11.50 o
  11   3   9       64.73       49.74     17.87 o
 -10   4   9       84.55       41.35     62.69 o
  -9   4   9       13.67       16.10      9.12 o
  -8   4   9       21.00       27.96     17.89 o
  -7   4   9        4.79       10.82      5.30 o
  -6   4   9      346.83      341.42     15.27 o
  -5   4   9      135.71      131.83      8.93 o
  -4   4   9      190.08      169.83      8.88 o
  -3   4   9       14.63       10.55      3.69 o
  -2   4   9        1.31        8.87      4.86 o
  -1   4   9       25.45       17.45      4.19 o
   0   4   9     3964.55     3992.62    146.18 o
   1   4   9        4.72       10.88      3.48 o
   2   4   9     1488.72     1553.85     33.59 o
   3   4   9      365.07      355.91     11.41 o
   4   4   9     1207.02     1275.98     29.13 o
   5   4   9      246.97      247.99     23.41 o
   6   4   9        3.54       11.22      5.02 o
   7   4   9      416.19      445.71     19.70 o
   8   4   9      479.59      537.28     48.20 o
   9   4   9       21.58       31.06     12.11 o
  10   4   9       12.63       18.89      9.04 o
  11   4   9        0.09       11.63      7.54 o
  -9   5   9      154.30      135.13    113.50 o
  -8   5   9      119.70      116.52     18.28 o
  -7   5   9        2.14        8.71      4.49 o
  -6   5   9       61.45       72.60     19.23 o
  -5   5   9      419.16      411.46     18.67 o
  -4   5   9       61.57       61.38      5.89 o
  -3   5   9     1001.52      969.71     26.95 o
  -2   5   9       53.31       45.86      5.18 o
  -1   5   9       23.33       18.38      4.32 o
   0   5   9       39.50       43.22      4.95 o
   1   5   9      150.96      173.87      7.87 o
   2   5   9     1285.72     1366.60     53.43 o
   3   5   9      506.55      553.18     11.95 o
   4   5   9      170.08      167.90      8.07 o
   5   5   9      107.20      105.13      8.04 o
   6   5   9      165.89      190.35     12.36 o
   7   5   9      189.54      203.62     14.65 o
   8   5   9       84.83      103.97     10.01 o
   9   5   9       67.20       69.57     16.63 o
  10   5   9       10.06       17.86      9.89 o
  11   5   9        2.23        8.42      7.08 o
  -9   6   9      171.44      102.44     78.05 o
  -8   6   9       29.31       24.64     11.50 o
  -7   6   9       74.05       89.95     12.29 o
  -6   6   9       39.55       37.89      7.40 o
  -5   6   9        4.37        9.02      4.60 o
  -4   6   9      307.04      311.07     23.42 o
  -3   6   9      162.12      167.25     10.15 o
  -2   6   9        0.54        8.71      4.59 o
  -1   6   9       70.84       59.92      7.48 o
   0   6   9      165.61      165.53      9.16 o
   1   6   9      797.97      813.71     20.56 o
   2   6   9      827.69      830.78     29.09 o
   3   6   9       90.18       92.76      9.33 o
   4   6   9      695.22      831.61     65.78 o
   5   6   9      348.41      386.70     15.80 o
   6   6   9      116.52      146.25     22.86 o
   7   6   9        3.41       15.66      7.45 o
   8   6   9       43.93       52.03     20.57 o
   9   6   9       89.00      108.29     26.68 o
  10   6   9       30.05       27.75     15.41 o
  11   6   9        1.53       13.77      7.58 o
  -8   7   9        2.13       62.50    326.44 o
  -7   7   9      258.69      274.91    106.38 o
  -6   7   9       41.77       52.73     20.80 o
  -5   7   9        0.83       19.89      8.02 o
  -4   7   9       65.04       55.03      9.43 o
  -3   7   9      448.99      383.81     24.02 o
  -2   7   9        5.16       10.37      4.00 o
  -1   7   9      581.64      596.25     16.39 o
   0   7   9       60.47       59.14      5.07 o
   1   7   9       23.41       15.94      4.51 o
   2   7   9      131.76      141.44     15.22 o
   3   7   9       18.55       15.09      4.85 o
   4   7   9      564.80      603.38     19.83 o
   5   7   9      103.99      102.45     17.89 o
   6   7   9      267.50      295.73     24.37 o
   7   7   9        5.21       18.16      9.18 o
   8   7   9      173.19      210.13     32.99 o
   9   7   9       48.39       48.90     14.72 o
  10   7   9        8.50       13.84      7.63 o
  11   7   9       31.44       19.06     17.34 o
  -7   8   9      250.09      246.31     54.60 o
  -6   8   9        7.19       16.41      8.73 o
  -5   8   9      125.08      112.30     15.94 o
  -4   8   9       55.66       74.59     12.60 o
  -3   8   9       60.01       74.03     10.52 o
  -2   8   9      186.53      183.77      8.77 o
  -1   8   9      280.82      286.90     13.36 o
   0   8   9        2.68       10.73      5.45 o
   1   8   9      473.02      501.94     13.28 o
   2   8   9       47.77       43.30      6.55 o
   3   8   9      570.19      537.04     20.52 o
   4   8   9      136.83      139.39      8.31 o
   5   8   9       23.72       32.27      9.52 o
   6   8   9      322.65      344.29     14.71 o
   7   8   9       43.38       62.04     13.45 o
   8   8   9       11.14       22.71     10.28 o
   9   8   9        0.07       17.94      8.82 o
  10   8   9       47.84       20.75     10.17 o
  11   8   9       17.99        8.56      7.87 o
  -7   9   9       56.12       39.53     32.16 o
  -6   9   9        1.27       25.71     13.54 o
  -5   9   9      311.72      335.66     29.28 o
  -4   9   9        1.83       13.86      7.70 o
  -3   9   9       27.38       34.98     12.72 o
  -2   9   9       38.26       41.74     12.47 o
  -1   9   9      972.16     1014.25     29.95 o
   0   9   9       76.15       77.42      8.57 o
   1   9   9      136.45      133.31     13.10 o
   2   9   9        8.08        9.28      4.17 o
   3   9   9        1.53       14.50      5.70 o
   4   9   9        1.25       12.76      5.88 o
   5   9   9       97.18       95.94     11.49 o
   6   9   9      143.24      167.96     22.76 o
   7   9   9        0.59       15.71      9.03 o
   8   9   9       54.06       48.28     31.99 o
   9   9   9        1.51       11.51      7.12 o
  10   9   9       59.47       57.27     22.03 o
  -6  10   9      112.19      219.63     49.07 o
  -5  10   9      128.85       95.51     22.71 o
  -4  10   9       40.46       24.12     10.89 o
  -3  10   9      200.71      192.63     19.03 o
  -2  10   9       91.02       97.46     11.74 o
  -1  10   9       88.89      107.06     20.87 o
   0  10   9      300.82      316.43     18.66 o
   1  10   9       65.94       81.23     14.36 o
   2  10   9        7.82       17.21      7.54 o
   3  10   9       28.34       27.06      9.85 o
   4  10   9       51.32       46.94     11.44 o
   5  10   9      148.43      153.54     17.28 o
   6  10   9        9.96       15.58      7.37 o
   7  10   9       19.47       32.83     16.14 o
   8  10   9       36.85       25.36     21.46 o
   9  10   9        5.55       13.68      7.49 o
  10  10   9        1.75       15.44      8.27 o
  -4  11   9        2.14       24.85     14.33 o
  -3  11   9      117.47       58.75     22.89 o
  -2  11   9        1.71       17.70      8.85 o
  -1  11   9       30.92       47.62     10.47 o
   0  11   9       47.78       55.77     12.87 o
   1  11   9       67.92       58.59     12.45 o
   2  11   9       28.19       29.65     11.66 o
   3  11   9       62.70       73.60     13.69 o
   4  11   9        1.06       21.91     10.55 o
   5  11   9       31.59       17.48      9.90 o
   6  11   9        1.50       18.09      9.19 o
   7  11   9       24.62       27.54     13.61 o
   8  11   9       10.29       16.84      9.11 o
   9  11   9        0.04       18.23     10.15 o
  -3  12   9       26.25      113.21    218.19 o
  -2  12   9       32.27       25.16     14.22 o
  -1  12   9       54.93       41.54     27.33 o
   0  12   9       78.32       75.84     21.96 o
   1  12   9       65.41       48.63     16.09 o
   2  12   9      100.13       56.73     16.90 o
   3  12   9       72.54       55.80     14.32 o
   4  12   9       15.53       21.47     15.95 o
   5  12   9       12.24       18.38      9.29 o
   6  12   9       12.32       21.73     10.32 o
   7  12   9        3.83       21.54     13.58 o
   8  12   9        0.34       14.53      8.45 o
  -1  13   9        8.91       81.36     40.74 o
   0  13   9        0.36       20.58     10.91 o
   1  13   9       15.48       25.03     68.53 o
   2  13   9        7.94       12.45      7.63 o
   3  13   9       10.55      350.04    201.80 o
   4  13   9        9.50       12.57      7.00 o
   5  13   9       16.56       18.85      8.82 o
   6  13   9        2.47       21.62     12.05 o
  -5  -9  10        8.11       17.64     10.19 o
  -4  -9  10        2.47       74.01     70.04 o
  -3  -9  10       36.93       18.56     12.43 o
  -2  -9  10       92.28      168.81     28.43 o
  -1  -9  10       48.71       43.73     18.56 o
   0  -9  10       18.93       17.58      9.09 o
   1  -9  10       47.22       53.56     21.49 o
  -7  -8  10       23.17       21.78     13.74 o
  -6  -8  10        8.39       15.46      9.50 o
  -5  -8  10       14.72       26.44     13.23 o
  -4  -8  10       39.18       69.97     26.97 o
  -3  -8  10      113.65      145.48     18.37 o
  -2  -8  10       60.39       92.15     14.27 o
  -1  -8  10        6.86       16.82      7.78 o
   0  -8  10       65.73       46.35     12.97 o
   1  -8  10       82.39       44.54     30.31 o
   2  -8  10        4.08       17.38      9.84 o
   3  -8  10        5.50      131.35     62.29 o
  -8  -7  10        6.48       21.78     12.61 o
  -7  -7  10       16.02       18.07     10.00 o
  -6  -7  10       10.15       21.65     12.77 o
  -5  -7  10      169.55      135.78     24.43 o
  -4  -7  10       86.61      104.26     12.39 o
  -3  -7  10        6.80       14.13      6.16 o
  -2  -7  10        6.83       18.88      6.92 o
  -1  -7  10      193.86      211.83     28.14 o
   0  -7  10      202.57      202.59     36.14 o
   1  -7  10       14.25       23.00     13.24 o
   2  -7  10       87.77       77.21     36.94 o
   3  -7  10       49.28       60.70     20.78 o
   4  -7  10       10.46       38.00     16.71 o
  -9  -6  10        4.97       17.84     10.93 o
  -8  -6  10       15.47       24.85     12.82 o
  -7  -6  10       39.30       45.00     17.29 o
  -6  -6  10      107.36       95.97     26.08 o
  -5  -6  10      193.39      215.48     25.11 o
  -4  -6  10       24.77       16.85     10.29 o
  -3  -6  10      184.28      224.94     12.97 o
  -2  -6  10      124.27      125.98      9.04 o
  -1  -6  10      331.45      350.94     21.34 o
   0  -6  10      149.80      111.63     26.61 o
   1  -6  10      162.25      166.57     19.20 o
   2  -6  10      215.65      238.33     47.13 o
   3  -6  10      113.59       77.24     16.27 o
   4  -6  10       26.22       23.98     16.05 o
   5  -6  10        0.29       20.44     11.21 o
  -9  -5  10       33.41       17.58      9.78 o
  -8  -5  10       47.87       28.07     10.68 o
  -7  -5  10        5.91       12.82      5.38 o
  -6  -5  10        0.19        8.42      6.98 o
  -5  -5  10        6.62       10.63      7.06 o
  -4  -5  10       59.75       70.57     16.98 o
  -3  -5  10      741.20      831.30     19.24 o
  -2  -5  10      104.05      100.18      9.88 o
  -1  -5  10      215.44      225.14     13.59 o
   0  -5  10       54.20       43.52      7.18 o
   1  -5  10      119.67      101.86     23.09 o
   2  -5  10      210.00      238.76     30.34 o
   3  -5  10        4.32       32.52      9.69 o
   4  -5  10      338.12      309.62     62.68 o
   5  -5  10       36.41       74.74    273.94 o
   6  -5  10        2.91       18.66      9.58 o
 -10  -4  10        0.78       20.17     10.63 o
  -9  -4  10       17.81       34.81     15.69 o
  -8  -4  10       66.15       41.54     11.72 o
  -7  -4  10        0.07       15.24      8.00 o
  -6  -4  10       30.25       38.39     11.16 o
  -5  -4  10      481.05      486.46     46.72 o
  -4  -4  10      100.54       97.57      9.61 o
  -3  -4  10      391.14      403.01     13.60 o
  -2  -4  10       13.37       14.49      3.24 o
  -1  -4  10     1533.69     1701.57    221.43 o
   0  -4  10      820.89      899.45    123.79 o
   1  -4  10      310.84      292.88     31.62 o
   2  -4  10       74.59       54.68     10.35 o
   3  -4  10      256.84      276.72     26.37 o
   4  -4  10      314.57      307.55     34.69 o
   5  -4  10       96.50       97.30     22.28 o
   6  -4  10       64.90       59.33     16.37 o
   7  -4  10        3.33       17.96     10.01 o
 -10  -3  10       15.05       21.58     11.07 o
  -9  -3  10        1.96       16.81      8.75 o
  -8  -3  10        0.19       14.49      8.42 o
  -7  -3  10      226.92      230.23     13.03 o
  -6  -3  10       40.51       48.06     17.06 o
  -5  -3  10       13.32       14.90     10.02 o
  -4  -3  10       33.93       42.00      8.87 o
  -3  -3  10      160.84      165.41      8.64 o
  -2  -3  10      178.13      189.56     10.28 o
  -1  -3  10     1472.03     1465.80    224.67 o
   0  -3  10       28.78       26.52      4.02 o
   1  -3  10      859.10      798.63    135.05 o
   2  -3  10      122.15      131.45     12.89 o
   3  -3  10      661.04      649.70     55.74 o
   4  -3  10       57.64       49.98     10.40 o
   5  -3  10        1.17       11.85      6.15 o
   6  -3  10      379.26      413.84     40.48 o
   7  -3  10       29.62       27.43     13.76 o
   8  -3  10        7.68       17.35      9.05 o
 -10  -2  10       47.79       49.29     24.49 o
  -9  -2  10        8.84       21.58     10.76 o
  -8  -2  10       30.46       18.93     13.34 o
  -7  -2  10      193.57      149.17     49.85 o
  -6  -2  10       96.71       86.78     19.26 o
  -5  -2  10      131.96      127.52      8.21 o
  -4  -2  10       44.46       40.24      6.50 o
  -3  -2  10      792.64      810.91     20.94 o
  -2  -2  10      644.72      638.87     16.93 o
  -1  -2  10      492.68      464.04     14.30 o
   0  -2  10     1041.56     1022.03    122.23 o
   1  -2  10     2347.99     2555.14    195.41 o
   2  -2  10      301.27      317.40     42.34 o
   3  -2  10      454.38      409.41     21.09 o
   4  -2  10      107.28       99.82      8.80 o
   5  -2  10      175.94      204.75     13.05 o
   6  -2  10      211.64      206.73     22.25 o
   7  -2  10        2.66       20.76     10.58 o
   8  -2  10        1.63       18.37      9.81 o
   9  -2  10        5.94       16.15     13.53 o
 -10  -1  10       66.93       58.79     30.03 o
  -9  -1  10        1.40       12.91      6.80 o
  -8  -1  10      272.20      357.05     67.47 o
  -7  -1  10       17.43       11.64     19.63 o
  -6  -1  10        7.42       11.56      3.50 o
  -5  -1  10      627.66      641.67     28.27 o
  -4  -1  10      129.41      120.43      7.46 o
  -3  -1  10        2.29        6.10      3.94 o
  -2  -1  10       51.52       52.15      6.01 o
  -1  -1  10      350.45      326.93     13.13 o
   0  -1  10     1840.93     1772.50    160.50 o
   1  -1  10     1278.79     1298.79     54.04 o
   2  -1  10       66.60       46.49     10.17 o
   3  -1  10     1549.59     1704.98     43.96 o
   4  -1  10      191.99      198.39     10.38 o
   5  -1  10     1006.01     1056.51     24.14 o
   6  -1  10        9.47       26.00     20.31 o
   7  -1  10       47.42       49.18     18.48 o
   8  -1  10      168.33      219.15     31.60 o
   9  -1  10       19.98       31.21     13.96 o
 -10   0  10      107.97       81.54     39.69 o
  -9   0  10       29.37       31.79     19.95 o
  -8   0  10      299.61      309.45     86.36 o
  -7   0  10       46.06       35.48      8.49 o
  -6   0  10      222.77      193.97     10.61 o
  -5   0  10      160.31      137.14     16.58 o
  -4   0  10      233.18      216.82      7.87 o
  -3   0  10      359.26      370.81     11.40 o
  -2   0  10      809.13      820.22     20.18 o
  -1   0  10      209.42      192.09      8.57 o
   0   0  10      419.86      396.99     13.98 o
   1   0  10        2.50        9.70      4.54 o
   2   0  10     1618.02     1743.44     40.90 o
   3   0  10     3586.89     4020.09    108.35 o
   4   0  10       30.34       30.78      5.92 o
   5   0  10      118.47      114.35      8.37 o
   6   0  10       22.91       23.24      6.21 o
   7   0  10      162.27      183.88     25.68 o
   8   0  10      216.38      201.91     20.21 o
   9   0  10        5.65       20.26     11.99 o
  10   0  10        0.20       15.45     12.42 o
 -10   1  10        3.19       31.61     15.95 o
  -9   1  10      153.17      125.23     23.95 o
  -8   1  10      114.67      110.49     30.60 o
  -7   1  10       93.81       75.80      9.28 o
  -6   1  10      306.53      282.50     33.83 o
  -5   1  10       59.07       61.45     17.91 o
  -4   1  10       21.94       23.47     10.37 o
  -3   1  10      705.30      669.20     14.91 o
  -2   1  10      295.96      261.34      8.92 o
  -1   1  10       13.22       10.65      2.46 o
   0   1  10      151.97      147.67      5.32 o
   1   1  10      880.98      855.29     26.50 o
   2   1  10     2590.02     2622.66     89.70 o
   3   1  10      493.62      463.36     12.82 o
   4   1  10      167.82      143.25      7.09 o
   5   1  10     1943.19     2157.77     52.72 o
   6   1  10       46.24       41.54      6.76 o
   7   1  10      235.22      240.65     19.39 o
   8   1  10        0.25       14.19      7.59 o
   9   1  10       29.84       34.07     12.55 o
  10   1  10      100.58      103.08     71.88 o
 -10   2  10       93.43       76.05     36.83 o
  -9   2  10      368.23      525.67    224.39 o
  -8   2  10      279.06      250.34     28.71 o
  -7   2  10       66.65       56.69     35.77 o
  -6   2  10       72.29       64.25     11.81 o
  -5   2  10       37.33       25.86      7.37 o
  -4   2  10      199.36      193.03      6.37 o
  -3   2  10       32.54       30.27      4.03 o
  -2   2  10      234.18      226.16     11.89 o
  -1   2  10      190.54      158.77      7.22 o
   0   2  10     1679.36     1713.92     39.29 o
   1   2  10       36.30       32.93      3.46 o
   2   2  10        2.99        9.60      3.91 o
   3   2  10      750.28      799.82     27.40 o
   4   2  10     1018.80     1167.68     28.59 o
   5   2  10     2766.16     3126.22     79.58 o
   6   2  10       10.85       13.33      9.77 o
   7   2  10        0.41       11.95      5.30 o
   8   2  10        9.44       19.61      8.19 o
   9   2  10       58.71       56.50     53.53 o
  10   2  10       68.41       43.79     16.42 o
 -10   3  10       15.02       23.93     16.07 o
  -9   3  10       11.96       18.43      9.02 o
  -8   3  10        4.61        9.02      5.15 o
  -7   3  10      251.09      243.15     44.74 o
  -6   3  10       15.44       15.91      5.06 o
  -5   3  10      102.50      112.48      8.41 o
  -4   3  10      612.29      603.80     15.01 o
  -3   3  10       65.72       79.91      6.11 o
  -2   3  10       55.75       57.28      5.71 o
  -1   3  10     2811.49     2807.72     61.89 o
   0   3  10       23.98       16.71      3.34 o
   1   3  10       11.91       11.68      3.27 o
   2   3  10      556.32      566.70     16.35 o
   3   3  10     1026.06     1166.77     49.31 o
   4   3  10      702.01      728.49     58.47 o
   5   3  10        3.96       11.20      5.73 o
   6   3  10      810.59      931.25     25.95 o
   7   3  10      326.39      384.44     20.95 o
   8   3  10       20.54       29.94     13.25 o
   9   3  10       60.37       54.04     12.70 o
  10   3  10        0.08       12.85      7.90 o
  11   3  10       29.92       28.76     13.16 o
  -9   4  10      110.45       83.89     22.50 o
  -8   4  10      101.40      109.29     12.42 o
  -7   4  10      434.33      471.27     24.66 o
  -6   4  10      491.60      495.73     16.20 o
  -5   4  10        0.52        9.26      4.68 o
  -4   4  10       58.19       45.34      5.78 o
  -3   4  10      619.70      617.50     25.95 o
  -2   4  10      300.19      310.13     13.21 o
  -1   4  10     1315.43     1401.18     36.67 o
   0   4  10      114.71      104.17      8.55 o
   1   4  10     1047.22     1035.56     48.59 o
   2   4  10      954.42      971.29     26.03 o
   3   4  10        1.34        6.92      3.15 o
   4   4  10      133.43      130.12      7.36 o
   5   4  10     1182.85     1308.60     34.38 o
   6   4  10     1727.21     1991.28     51.55 o
   7   4  10      457.76      447.87     53.42 o
   8   4  10        1.68       16.08      8.76 o
   9   4  10        0.32       15.23      8.89 o
  10   4  10        0.93       12.31      7.02 o
  11   4  10       43.36       29.54     13.53 o
  -9   5  10       58.02       58.25     27.41 o
  -8   5  10        1.16       25.50     11.16 o
  -7   5  10       14.84       23.43      7.47 o
  -6   5  10       43.92       47.10      7.57 o
  -5   5  10      554.28      577.57     28.92 o
  -4   5  10       38.94       33.03      5.72 o
  -3   5  10      604.42      659.89     24.90 o
  -2   5  10      407.97      448.10     16.29 o
  -1   5  10       74.86       78.89      5.26 o
   0   5  10      203.97      183.46     14.18 o
   1   5  10     2478.05     2683.76     88.54 o
   2   5  10      101.41      106.44      6.70 o
   3   5  10      375.38      393.67     13.38 o
   4   5  10      187.23      201.55     12.08 o
   5   5  10      590.61      659.45     20.46 o
   6   5  10       31.43       35.33     12.65 o
   7   5  10       72.40       70.11      8.87 o
   8   5  10      442.39      507.14     28.33 o
   9   5  10       76.75       55.86     20.84 o
  10   5  10       26.19       15.86     10.64 o
  11   5  10       11.94        8.58      6.97 o
  -9   6  10      112.94       23.71     17.73 o
  -8   6  10       49.58       33.80     13.28 o
  -7   6  10      228.31      201.36     51.53 o
  -6   6  10        5.96       23.24      9.80 o
  -5   6  10      536.89      604.69     45.37 o
  -4   6  10      387.40      374.18     18.63 o
  -3   6  10        7.90        7.57      3.91 o
  -2   6  10      154.58      142.32     12.16 o
  -1   6  10      330.34      342.74     11.56 o
   0   6  10      213.84      217.51      9.13 o
   1   6  10      188.40      159.24     11.20 o
   2   6  10      119.66      115.86      7.68 o
   3   6  10     1311.85     1412.44     33.78 o
   4   6  10      334.06      334.60     12.16 o
   5   6  10       49.85       55.22      7.74 o
   6   6  10       46.09       40.96      9.69 o
   7   6  10      718.46      855.06     34.67 o
   8   6  10      267.85      320.92     24.55 o
   9   6  10       62.91       61.26     15.35 o
  10   6  10       49.26       61.05    205.54 o
  11   6  10        0.22       21.39      9.74 o
  -8   7  10       89.36       61.78     17.85 o
  -7   7  10       20.20       16.40      8.26 o
  -6   7  10        6.94       25.68     13.09 o
  -5   7  10      126.23      143.33     11.99 o
  -4   7  10      187.35      189.01     14.68 o
  -3   7  10      641.97      642.24     29.81 o
  -2   7  10      127.63      138.19     28.33 o
  -1   7  10       16.01       25.11      6.19 o
   0   7  10       39.13       33.51      5.61 o
   1   7  10       10.09       26.85      5.80 o
   2   7  10      321.84      311.25     11.55 o
   3   7  10      838.20      897.76     21.32 o
   4   7  10       25.10       22.99      6.56 o
   5   7  10      210.30      240.53     18.09 o
   6   7  10      196.07      228.77     12.71 o
   7   7  10      205.90      222.45     22.85 o
   8   7  10        0.07       12.42      7.43 o
   9   7  10        3.39       19.95     10.29 o
  10   7  10      210.45      134.48     46.04 o
  -7   8  10       31.86      106.21    234.01 o
  -6   8  10      142.54      136.87     51.70 o
  -5   8  10      127.15      111.87     23.75 o
  -4   8  10        4.58       14.11      6.89 o
  -3   8  10      380.24      382.58     39.39 o
  -2   8  10       96.36      102.50      7.45 o
  -1   8  10      146.17      146.35     11.48 o
   0   8  10       92.57       99.69      9.33 o
   1   8  10      199.37      214.55     26.30 o
   2   8  10       55.81       69.57      8.36 o
   3   8  10       35.94       37.84      6.98 o
   4   8  10      174.72      177.14     16.65 o
   5   8  10      470.29      539.53     39.25 o
   6   8  10       43.11       39.32     10.67 o
   7   8  10        0.02       19.61      9.61 o
   8   8  10       73.71       74.43     14.84 o
   9   8  10      147.97       77.51     15.97 o
  10   8  10       27.50       27.38     11.91 o
  -6   9  10      124.71      126.52    139.18 o
  -5   9  10        0.44       21.64     11.03 o
  -4   9  10       17.35       28.00     28.05 o
  -3   9  10       81.96      105.57     20.48 o
  -2   9  10      119.98      149.03     12.48 o
  -1   9  10      196.90      205.61     23.19 o
   0   9  10       73.05       64.42      8.90 o
   1   9  10       19.18       20.85      6.56 o
   2   9  10       26.82       21.32      5.83 o
   3   9  10        5.59       11.17      5.96 o
   4   9  10      182.97      174.42     42.36 o
   5   9  10      172.83      192.14     16.27 o
   6   9  10        1.11       18.18      9.20 o
   7   9  10      128.87       95.36     15.92 o
   8   9  10       46.94       19.85      9.10 o
   9   9  10       45.94       20.94     26.52 o
  10   9  10        0.20       19.75     10.43 o
  -5  10  10        0.71       39.24     85.79 o
  -4  10  10      179.96      139.45     33.84 o
  -3  10  10       16.98       21.35     10.78 o
  -2  10  10        7.60       21.26      9.59 o
  -1  10  10       63.49       73.14     19.76 o
   0  10  10       38.69       34.84      9.14 o
   1  10  10      165.38      178.51     28.18 o
   2  10  10        7.97       27.46     10.61 o
   3  10  10       89.69       89.02     16.45 o
   4  10  10        0.01       11.12      6.59 o
   5  10  10       27.35       15.60      7.53 o
   6  10  10       86.93       80.81     20.34 o
   7  10  10       91.57       51.71     17.39 o
   8  10  10        2.98       11.94      7.06 o
   9  10  10        1.50        9.55      6.88 o
  -4  11  10      192.99      199.04     37.17 o
  -3  11  10       16.09       18.17     10.89 o
  -2  11  10       17.61       30.31     13.87 o
  -1  11  10       12.32       32.47     11.88 o
   0  11  10       39.82       43.65     13.81 o
   1  11  10       96.13       97.49     12.22 o
   2  11  10        2.04       15.23      7.59 o
   3  11  10       73.20       71.79     18.11 o
   4  11  10        1.50       21.95     14.25 o
   5  11  10        5.98       22.15     11.15 o
   6  11  10       60.66       61.38     15.86 o
   7  11  10       19.35       20.52     11.28 o
   8  11  10       12.83       31.10     15.69 o
   9  11  10       40.27       10.37      9.07 o
  -3  12  10       32.75       42.66     35.17 o
  -2  12  10       99.79       73.25     27.02 o
  -1  12  10        0.46       20.69     10.92 o
   0  12  10        0.23       23.72     11.37 o
   1  12  10      105.64       92.80     15.29 o
   2  12  10       16.25       43.69    299.14 o
   3  12  10       42.06       41.88     14.17 o
   4  12  10        0.86       19.77     10.74 o
   5  12  10        4.04       20.24     11.14 o
   6  12  10        0.41       21.10     11.72 o
   7  12  10        0.14       29.54     12.85 o
   0  13  10       20.25       17.53     12.55 o
   1  13  10        3.88       21.71     10.96 o
   2  13  10       46.35       32.69     16.77 o
   3  13  10        9.38       21.22     18.11 o
   4  13  10        6.76       15.29     13.40 o
   5  13  10       19.11       47.83    117.96 o
   6  13  10        1.88       11.74      7.24 o
  -4  -9  11       46.56       10.42      7.47 o
  -3  -9  11       23.92       11.65      8.58 o
  -2  -9  11        1.42      605.78   1076.02 o
  -6  -8  11       33.40       31.63     13.88 o
  -5  -8  11       34.53       27.15     12.74 o
  -4  -8  11        4.95       18.02     10.02 o
  -3  -8  11       11.17       44.03     15.16 o
  -2  -8  11        4.26       31.38     14.43 o
  -1  -8  11       51.91       61.97     22.51 o
   0  -8  11       41.25       63.35     25.30 o
   1  -8  11       53.91       33.68     25.25 o
   2  -8  11       13.89       53.69     35.59 o
  -7  -7  11        5.97       20.32     10.90 o
  -6  -7  11       33.41       18.61      9.42 o
  -5  -7  11       24.94       33.06     13.53 o
  -4  -7  11        3.87       17.63     10.18 o
  -3  -7  11       33.60       50.46     13.92 o
  -2  -7  11      283.35      314.97    108.48 o
  -1  -7  11       23.05       16.20      7.37 o
   0  -7  11        0.18       12.26      7.00 o
   1  -7  11      214.23      198.32     41.66 o
   2  -7  11      191.57      280.88    317.02 o
   3  -7  11        1.73       42.93     41.23 o
  -8  -6  11        5.71       20.32     10.32 o
  -7  -6  11        0.08       15.22      8.13 o
  -6  -6  11       20.79       24.48     18.06 o
  -5  -6  11       32.25       33.80     12.28 o
  -4  -6  11       62.74       82.81     23.95 o
  -3  -6  11      189.10      211.38     12.46 o
  -2  -6  11       14.43       14.92      5.03 o
  -1  -6  11        9.65       10.04      4.31 o
   0  -6  11      128.97      104.81     11.79 o
   1  -6  11      136.22      115.99     28.66 o
   2  -6  11       30.45       31.21     15.21 o
   3  -6  11      163.03      115.32     33.67 o
   4  -6  11       44.38       30.53     12.44 o
   5  -6  11        3.79       10.16      7.95 o
  -9  -5  11       10.00       15.84      9.14 o
  -8  -5  11       13.72       16.37      9.53 o
  -7  -5  11       47.00       62.20     19.79 o
  -6  -5  11       10.09       19.76     10.21 o
  -5  -5  11       92.19      104.65     26.40 o
  -4  -5  11      194.43      203.23     12.90 o
  -3  -5  11        0.96       15.86      7.97 o
  -2  -5  11       25.34       24.79      5.72 o
  -1  -5  11       87.49       85.41      9.29 o
   0  -5  11      436.98      480.53     22.86 o
   1  -5  11        1.82       11.84      6.39 o
   2  -5  11       61.98       42.72      8.38 o
   3  -5  11      456.87      401.54     81.64 o
   4  -5  11       91.32       75.19     27.46 o
   5  -5  11        0.48       15.12      8.97 o
   6  -5  11       18.98       28.02     23.17 o
  -9  -4  11       17.85       25.95     12.85 o
  -8  -4  11      209.33      179.99     27.25 o
  -7  -4  11       43.68       56.09     20.40 o
  -6  -4  11        0.56       27.20     13.84 o
  -5  -4  11        0.90       11.16      5.58 o
  -4  -4  11      218.54      222.96     14.72 o
  -3  -4  11      321.29      330.99     13.89 o
  -2  -4  11      666.20      695.14     25.31 o
  -1  -4  11      537.29      495.60    105.29 o
   0  -4  11      112.01      100.93     20.40 o
   1  -4  11        0.57        8.40      4.22 o
   2  -4  11      429.74      362.03     88.08 o
   3  -4  11      206.59      180.48     19.13 o
   4  -4  11       24.87       16.64      7.52 o
   5  -4  11      254.58      213.58     42.07 o
   6  -4  11       70.92       42.37     17.27 o
   7  -4  11        0.94       21.38     19.73 o
 -10  -3  11       58.67       34.36     15.90 o
  -9  -3  11      180.23      107.57     26.56 o
  -8  -3  11      126.27      127.02     48.75 o
  -7  -3  11        1.13       11.10      4.78 o
  -6  -3  11        8.78       23.79      9.19 o
  -5  -3  11      417.40      403.09     13.92 o
  -4  -3  11        0.83       12.63      7.77 o
  -3  -3  11      115.66      110.80      8.78 o
  -2  -3  11      249.56      232.41     11.06 o
  -1  -3  11       16.66       14.01      2.19 o
   0  -3  11      238.24      249.87     41.43 o
   1  -3  11      438.16      412.01     80.35 o
   2  -3  11      214.63      215.37     14.43 o
   3  -3  11        6.92       12.28      5.35 o
   4  -3  11      146.96      158.79     22.67 o
   5  -3  11      818.97     1015.22     49.22 o
   6  -3  11        7.33       17.08      9.41 o
   7  -3  11       31.83       35.00     14.25 o
 -10  -2  11       31.95       45.21     23.53 o
  -9  -2  11       35.81       36.05     24.38 o
  -8  -2  11       16.16       31.76     14.95 o
  -7  -2  11      132.24      144.04     10.05 o
  -6  -2  11      440.45      450.32     22.81 o
  -5  -2  11      103.74      117.08      9.26 o
  -4  -2  11       32.62       32.69      6.84 o
  -3  -2  11        4.57       15.29      6.68 o
  -2  -2  11       46.52       44.30      6.70 o
  -1  -2  11      182.70      174.93      9.40 o
   0  -2  11     2564.36     2541.42    361.68 o
   1  -2  11      510.74      452.33     30.99 o
   2  -2  11        0.50        7.65      3.76 o
   3  -2  11       78.55       71.27     17.84 o
   4  -2  11      120.59      120.88     19.79 o
   5  -2  11      105.14      100.41     10.68 o
   6  -2  11      117.29       93.55     22.92 o
   7  -2  11      282.39      310.35     26.85 o
   8  -2  11       60.76       35.79     14.91 o
 -10  -1  11        1.81       12.90     11.15 o
  -9  -1  11      199.19      223.57     50.96 o
  -8  -1  11      305.25      342.02     25.90 o
  -7  -1  11      185.01      195.50     16.29 o
  -6  -1  11      296.30      300.81     11.80 o
  -5  -1  11       20.70       18.94      7.95 o
  -4  -1  11       59.25       56.79      7.46 o
  -3  -1  11      513.65      512.07     14.79 o
  -2  -1  11       61.46       72.61      7.12 o
  -1  -1  11      183.94      189.25      9.88 o
   0  -1  11      253.74      239.73     27.42 o
   1  -1  11      106.85      117.49      7.52 o
   2  -1  11     1164.80     1241.65    102.86 o
   3  -1  11      517.56      538.38     16.33 o
   4  -1  11      551.15      560.28     16.56 o
   5  -1  11       53.62       46.19     18.89 o
   6  -1  11      279.52      346.07     29.36 o
   7  -1  11      369.95      425.87     21.89 o
   8  -1  11        0.53       13.56      7.68 o
   9  -1  11       50.69       34.04     15.97 o
 -10   0  11       60.45      122.81     47.14 o
  -9   0  11      164.90      126.31     31.29 o
  -8   0  11       64.14       55.97     16.16 o
  -7   0  11       27.14       20.34      5.69 o
  -6   0  11        6.47        7.38      3.27 o
  -5   0  11     1090.42     1164.60     29.29 o
  -4   0  11     1892.10     1991.28     54.60 o
  -3   0  11        8.54        7.61      4.56 o
  -2   0  11       57.97       53.67      6.29 o
  -1   0  11      296.47      274.67     10.71 o
   0   0  11        9.05       12.39      3.16 o
   1   0  11      858.89      857.51     24.86 o
   2   0  11     1508.99     1567.92     35.69 o
   3   0  11      150.14      146.70      8.71 o
   4   0  11      147.30      108.90      8.33 o
   5   0  11      567.48      610.31     26.04 o
   6   0  11       90.78       87.95      8.06 o
   7   0  11        0.96       16.56      8.21 o
   8   0  11      130.28      116.26     23.42 o
   9   0  11       99.61       66.58     24.56 o
 -10   1  11      143.61      133.97     24.35 o
  -9   1  11      126.90      116.37     61.13 o
  -8   1  11       41.25       31.32      9.33 o
  -7   1  11      486.41      536.34     30.70 o
  -6   1  11      215.47      214.89     35.14 o
  -5   1  11       15.92       18.45     12.47 o
  -4   1  11      757.87      777.16     18.60 o
  -3   1  11      125.44      108.93      6.91 o
  -2   1  11      694.61      731.05     18.73 o
  -1   1  11      773.34      772.15     54.34 o
   0   1  11      199.25      194.80      8.45 o
   1   1  11     1400.76     1514.05     84.12 o
   2   1  11      135.33      137.07      6.26 o
   3   1  11      506.23      546.95     16.21 o
   4   1  11     1495.38     1635.53     38.50 o
   5   1  11      161.88      140.36      9.44 o
   6   1  11      132.72       98.68      8.18 o
   7   1  11       80.25       76.35     10.48 o
   8   1  11      316.83      298.79     46.70 o
   9   1  11       67.64       37.95     12.27 o
  10   1  11        9.64       14.13     11.56 o
 -10   2  11       63.80       50.72     19.78 o
  -9   2  11        5.69       14.59      8.36 o
  -8   2  11      240.32      252.40     26.56 o
  -7   2  11      491.06      544.74     37.21 o
  -6   2  11      215.42      231.20     12.95 o
  -5   2  11      458.36      437.00     43.09 o
  -4   2  11       30.10       30.03      5.18 o
  -3   2  11     1169.30     1220.91     24.51 o
  -2   2  11     1819.74     1821.00    164.92 o
  -1   2  11       54.36       57.42      8.82 o
   0   2  11       18.22       16.55      3.69 o
   1   2  11      121.75      113.82      5.56 o
   2   2  11       49.09       53.22      5.71 o
   3   2  11      931.32      987.27     53.88 o
   4   2  11     1390.52     1570.38     51.05 o
   5   2  11      481.80      491.08     16.62 o
   6   2  11       12.00       23.16      7.63 o
   7   2  11      235.55      253.55     13.00 o
   8   2  11       89.71       83.32     17.47 o
   9   2  11       16.85       24.23     12.69 o
  10   2  11       57.41       51.97     15.83 o
 -10   3  11       15.15       39.26     27.18 o
  -9   3  11       35.36       29.96     13.73 o
  -8   3  11      232.10      255.27     17.30 o
  -7   3  11      124.38      141.43     17.32 o
  -6   3  11      573.43      563.44     21.53 o
  -5   3  11      573.54      574.87     15.51 o
  -4   3  11      107.69      100.59      8.40 o
  -3   3  11       13.53        7.55      3.32 o
  -2   3  11      335.98      340.03     11.38 o
  -1   3  11      400.99      440.93     39.24 o
   0   3  11      704.44      724.27     26.40 o
   1   3  11     1238.88     1241.05     48.65 o
   2   3  11     1138.11     1195.68     38.19 o
   3   3  11      226.92      224.28     10.91 o
   4   3  11       11.79       15.20      5.48 o
   5   3  11      631.27      714.80     21.58 o
   6   3  11      579.57      658.42     22.70 o
   7   3  11        5.56       15.76      6.36 o
   8   3  11        1.72       23.62     16.10 o
   9   3  11       61.97       39.53     12.24 o
  10   3  11      111.85       45.01     22.19 o
  -9   4  11      102.53       63.51     27.06 o
  -8   4  11       88.02       76.18     23.81 o
  -7   4  11      204.76      206.75     15.14 o
  -6   4  11      810.94      859.45     39.53 o
  -5   4  11      204.86      212.31     20.64 o
  -4   4  11       21.06       13.16      5.20 o
  -3   4  11       10.67       11.70      4.24 o
  -2   4  11       18.51       12.36      3.92 o
  -1   4  11      707.64      709.35     30.47 o
   0   4  11      346.25      302.97     11.35 o
   1   4  11       99.03       90.79      5.20 o
   2   4  11       13.03       12.86      4.07 o
   3   4  11        5.38        6.46      3.31 o
   4   4  11      336.54      354.33     29.15 o
   5   4  11      784.63      827.10     31.68 o
   6   4  11      612.21      701.96     25.65 o
   7   4  11      254.90      264.10     41.99 o
   8   4  11      156.74      168.59     24.95 o
   9   4  11       59.42       61.91     14.35 o
  10   4  11        5.06       20.72     14.77 o
  -9   5  11        2.74       14.12      8.30 o
  -8   5  11        2.27       14.45      7.75 o
  -7   5  11       48.85       57.77     19.12 o
  -6   5  11      612.51      670.36     24.67 o
  -5   5  11        9.22       10.69      5.77 o
  -4   5  11     1537.88     1611.39     44.73 o
  -3   5  11     1470.68     1503.06     39.28 o
  -2   5  11        2.74       10.45      5.60 o
  -1   5  11       18.71       13.38      4.46 o
   0   5  11      443.93      441.46     20.63 o
   1   5  11      607.43      629.17     52.95 o
   2   5  11     1173.46     1257.96     37.66 o
   3   5  11      391.88      399.13     12.55 o
   4   5  11      715.44      771.68     18.38 o
   5   5  11        2.35       13.30      6.54 o
   6   5  11        0.85       11.90      6.21 o
   7   5  11      508.26      612.29     39.12 o
   8   5  11       77.03       85.86     25.23 o
   9   5  11        6.97       13.57     10.19 o
  10   5  11        0.42       19.61     16.57 o
  -8   6  11       87.38       63.87     25.16 o
  -7   6  11       98.25       72.04     16.03 o
  -6   6  11       18.31       15.12     11.29 o
  -5   6  11      271.02      277.24     55.64 o
  -4   6  11      290.66      317.05     23.33 o
  -3   6  11      403.95      360.10     23.87 o
  -2   6  11       85.97       81.18      6.88 o
  -1   6  11      128.29      126.13      9.65 o
   0   6  11      297.43      284.46     11.69 o
   1   6  11      645.48      668.84     29.14 o
   2   6  11      174.56      186.22     17.00 o
   3   6  11        8.76       14.87      5.30 o
   4   6  11       35.24       48.67      7.48 o
   5   6  11        3.33       11.93      6.08 o
   6   6  11      309.80      345.48     26.75 o
   7   6  11      569.17      685.87     33.57 o
   8   6  11        1.70       13.91      8.23 o
   9   6  11      141.57       98.06     19.35 o
  10   6  11       14.84       15.76     10.13 o
  -8   7  11      114.70       92.22     40.02 o
  -7   7  11       23.12       25.33     11.08 o
  -6   7  11       16.93       27.46      9.88 o
  -5   7  11       76.69      114.16     35.50 o
  -4   7  11      550.74      578.78     30.42 o
  -3   7  11      137.10      101.19     23.97 o
  -2   7  11     1916.54     2060.91     77.50 o
  -1   7  11      986.95     1071.32     41.20 o
   0   7  11      519.52      528.08     17.22 o
   1   7  11      120.10      116.50      9.28 o
   2   7  11       83.52       68.11      8.12 o
   3   7  11      284.85      293.32     34.48 o
   4   7  11     1013.28     1151.48     38.77 o
   5   7  11       92.70       91.57     10.39 o
   6   7  11      232.58      204.58     27.29 o
   7   7  11        9.79       15.40      8.70 o
   8   7  11       40.89       25.40     11.02 o
   9   7  11      178.95      189.36     77.96 o
  10   7  11       26.05       22.52     10.26 o
  -7   8  11      175.76      217.21     35.97 o
  -6   8  11      152.39      120.72     45.51 o
  -5   8  11       50.89       26.57     10.12 o
  -4   8  11        0.09       14.11      7.66 o
  -3   8  11      141.00      126.57     22.10 o
  -2   8  11      517.38      502.63     30.17 o
  -1   8  11       27.92       21.56      8.52 o
   0   8  11       43.84       50.96     12.07 o
   1   8  11      222.28      223.61     16.88 o
   2   8  11        7.33        8.06      4.05 o
   3   8  11      107.46       99.93      9.62 o
   4   8  11       48.79       56.59      8.15 o
   5   8  11        5.03       16.34      7.86 o
   6   8  11       74.26       82.64     25.54 o
   7   8  11       36.97       30.29     12.43 o
   8   8  11       71.13       69.37     14.94 o
   9   8  11       24.84       16.88      8.34 o
  10   8  11        1.42       13.17      7.42 o
  -6   9  11       35.45       35.08     13.96 o
  -5   9  11       35.17       32.28     14.11 o
  -4   9  11       31.95       25.42     12.57 o
  -3   9  11       24.42       24.67     11.68 o
  -2   9  11      248.92      283.98     22.35 o
  -1   9  11      310.73      277.01     19.83 o
   0   9  11      554.21      628.68     41.62 o
   1   9  11      215.50      258.23     10.35 o
   2   9  11       79.72       83.66      7.22 o
   3   9  11       63.40       49.17     14.71 o
   4   9  11        7.03       13.37      6.62 o
   5   9  11      210.67      215.92     18.60 o
   6   9  11      291.72      335.47     21.78 o
   7   9  11      136.35      129.73     38.60 o
   8   9  11       51.67       27.28     11.63 o
   9   9  11        7.25       14.47      7.37 o
  10   9  11       14.45       10.89      9.43 o
  -5  10  11      166.14      197.01     63.77 o
  -4  10  11      142.10       88.05     26.36 o
  -3  10  11        0.89       18.81     10.55 o
  -2  10  11        6.80       17.40     10.02 o
  -1  10  11       68.80       92.78     27.78 o
   0  10  11      275.41      251.12     30.64 o
   1  10  11       29.93       31.29      9.15 o
   2  10  11       10.15       17.21      6.36 o
   3  10  11       53.88       58.78     14.61 o
   4  10  11        1.75       15.62      8.09 o
   5  10  11       33.95       42.68     16.55 o
   6  10  11        4.40       28.87     13.24 o
   7  10  11       35.98       16.41      7.90 o
   8  10  11       35.27       17.48      8.87 o
   9  10  11       36.23       20.34     10.84 o
  -4  11  11        0.07       17.96     14.28 o
  -3  11  11       16.40       19.24     10.15 o
  -2  11  11       13.40       22.95     11.73 o
  -1  11  11        7.41       18.58      9.48 o
   0  11  11       36.34       17.00      8.05 o
   1  11  11      201.46      164.46     49.03 o
   2  11  11      249.08      222.49     28.17 o
   3  11  11       48.31       48.00     18.34 o
   4  11  11        0.41       12.65      7.39 o
   5  11  11        6.16       19.27      9.83 o
   6  11  11        6.84       24.73     11.91 o
   7  11  11      106.93       59.45     53.62 o
   8  11  11       88.86       59.89     41.76 o
  -2  12  11       46.09       45.63     21.59 o
  -1  12  11       10.34       30.73     15.37 o
   0  12  11        2.03       22.93     14.01 o
   1  12  11        0.45       22.13     12.81 o
   2  12  11        4.48       13.35      7.50 o
   3  12  11        4.76       18.68      8.75 o
   4  12  11       11.50       38.42     30.37 o
   5  12  11        6.22       24.48     11.06 o
   6  12  11        0.18       14.95      8.35 o
   7  12  11       12.01       18.76     10.92 o
   0  13  11       18.32       27.67     17.87 o
   1  13  11        3.84       20.02     11.14 o
   2  13  11        0.01      197.21     68.49 o
   3  13  11       90.96      345.88    554.22 o
   4  13  11       97.49       32.98     17.87 o
   5  13  11        0.60       13.97     10.94 o
  -5  -8  12        5.75       52.71     42.50 o
  -4  -8  12        9.67       20.73     11.74 o
  -3  -8  12       23.16       17.53     12.73 o
  -2  -8  12        0.40       16.50     13.98 o
  -1  -8  12        1.39       13.75      8.48 o
   0  -8  12       38.20       25.83     12.88 o
  -6  -7  12       16.90       26.26     13.15 o
  -5  -7  12       34.34       39.56     15.92 o
  -4  -7  12       16.75       23.02     11.81 o
  -3  -7  12       11.64       22.36     15.29 o
  -2  -7  12        5.31       40.65     14.47 o
  -1  -7  12        1.30       19.95     13.98 o
   0  -7  12      200.88      241.33     37.51 o
   1  -7  12       56.19       53.61     24.56 o
   2  -7  12        1.22       20.61     17.22 o
  -7  -6  12        0.84       27.66     13.45 o
  -6  -6  12        2.09       17.13      8.65 o
  -5  -6  12       17.19       29.75     14.89 o
  -4  -6  12       11.32       20.88      9.43 o
  -3  -6  12      123.80      110.52     15.39 o
  -2  -6  12       41.83       66.86     14.29 o
  -1  -6  12       77.42       65.01     26.00 o
   0  -6  12       12.85       17.80     10.10 o
   1  -6  12        7.38       12.83      7.52 o
   2  -6  12      212.55      190.93     92.77 o
   3  -6  12       86.04       61.34     23.24 o
   4  -6  12       42.24       18.21     11.77 o
  -8  -5  12       48.26       89.29    129.84 o
  -7  -5  12       17.65       39.88     20.63 o
  -6  -5  12       20.19       29.01     14.44 o
  -5  -5  12        0.62       21.68     12.15 o
  -4  -5  12        6.55       19.30     11.40 o
  -3  -5  12      103.53      106.59     20.25 o
  -2  -5  12        3.40       15.80      7.20 o
  -1  -5  12       15.48       23.60      5.71 o
   0  -5  12        5.25       10.88      5.73 o
   1  -5  12       18.60       20.17     14.24 o
   2  -5  12      212.44      151.85     47.40 o
   3  -5  12       87.68       75.79     21.96 o
   4  -5  12       36.74       34.15     13.40 o
   5  -5  12       81.12       37.70     15.27 o
  -9  -4  12       50.95       26.75     11.58 o
  -8  -4  12        1.17       20.42     11.35 o
  -7  -4  12       18.35       40.03     20.39 o
  -6  -4  12      137.83      171.54     16.68 o
  -5  -4  12        1.79       12.25      8.04 o
  -4  -4  12        3.65       16.48     12.90 o
  -3  -4  12       14.56       17.23      8.45 o
  -2  -4  12       48.31       34.24      8.12 o
  -1  -4  12      136.23      125.01     36.89 o
   0  -4  12      365.20      317.83     60.68 o
   1  -4  12      315.36      232.72     33.41 o
   2  -4  12       50.61       31.42      9.22 o
   3  -4  12        1.85       15.32      8.07 o
   4  -4  12      357.47      254.90    120.20 o
   5  -4  12      115.64       84.16     58.67 o
   6  -4  12       19.01       16.23      8.09 o
  -9  -3  12       58.52       52.03     28.40 o
  -8  -3  12       61.97      408.25    669.29 o
  -7  -3  12      409.94      428.10     35.87 o
  -6  -3  12      118.86       95.96     13.68 o
  -5  -3  12        2.55        9.59      6.97 o
  -4  -3  12      149.57      143.97      9.81 o
  -3  -3  12        0.18        7.83      5.29 o
  -2  -3  12       95.64       98.75      9.12 o
  -1  -3  12       95.04       98.97     22.77 o
   0  -3  12      134.27      102.67     19.58 o
   1  -3  12       67.06       55.69      6.24 o
   2  -3  12        0.66       11.00      6.12 o
   3  -3  12      210.92      221.85     23.11 o
   4  -3  12      211.88      241.82     30.01 o
   5  -3  12       12.89       14.64     23.29 o
   6  -3  12      112.54       79.37     23.14 o
   7  -3  12       58.58       56.36     15.19 o
  -9  -2  12       26.96       22.48     17.23 o
  -8  -2  12       34.86       25.17     16.37 o
  -7  -2  12      184.97      167.33     26.40 o
  -6  -2  12       18.03       23.35     13.06 o
  -5  -2  12      349.07      340.17     13.82 o
  -4  -2  12      391.32      422.19     14.65 o
  -3  -2  12      113.04       95.42      8.22 o
  -2  -2  12        9.30        9.52      5.76 o
  -1  -2  12      108.96      121.92     14.72 o
   0  -2  12      338.18      287.32     31.14 o
   1  -2  12      253.92      232.75     38.93 o
   2  -2  12      731.66      758.72     94.76 o
   3  -2  12      129.97      126.36     21.95 o
   4  -2  12       83.08       62.61     16.11 o
   5  -2  12      135.44      120.55     16.76 o
   6  -2  12      326.58      396.70     27.61 o
   7  -2  12       45.73       35.84     30.39 o
   8  -2  12        0.31       33.74     28.87 o
  -9  -1  12       95.20      217.71     52.04 o
  -8  -1  12      170.92      170.15     27.29 o
  -7  -1  12       69.66       65.33     10.89 o
  -6  -1  12      517.21      553.62     26.26 o
  -5  -1  12      262.96      285.15     12.72 o
  -4  -1  12      512.83      533.41     17.35 o
  -3  -1  12       31.77       29.23      6.77 o
  -2  -1  12      114.15      105.18      7.88 o
  -1  -1  12        5.24        5.83      4.26 o
   0  -1  12      173.12      148.89     16.06 o
   1  -1  12      183.78      199.70     21.49 o
   2  -1  12        1.83        8.17      3.43 o
   3  -1  12       55.89       35.83      6.80 o
   4  -1  12      100.61      103.59      8.09 o
   5  -1  12      173.41      185.91     20.80 o
   6  -1  12      222.18      187.61     59.65 o
   7  -1  12        9.19       29.67     13.29 o
   8  -1  12      180.51       81.99     28.12 o
  -9   0  12       14.88       13.22     11.19 o
  -8   0  12        4.81       29.30     13.38 o
  -7   0  12        4.43       12.80      6.48 o
  -6   0  12      524.20      524.35     44.96 o
  -5   0  12       10.51        5.92      4.46 o
  -4   0  12        5.93        9.48      5.69 o
  -3   0  12     1090.56     1183.49     31.58 o
  -2   0  12      629.44      654.94     18.04 o
  -1   0  12       65.09       81.50      7.05 o
   0   0  12        6.67        6.94      2.38 o
   1   0  12       43.46       40.91      4.68 o
   2   0  12      247.83      252.93     14.69 o
   3   0  12     1102.23     1227.05     33.59 o
   4   0  12      506.82      529.12     17.84 o
   5   0  12        0.27       11.06      5.17 o
   6   0  12       44.13       34.72     10.70 o
   7   0  12      165.95      158.97     19.84 o
   8   0  12      201.91      299.21     53.03 o
   9   0  12        1.01       29.94     70.49 o
 -10   1  12       20.55       36.43     25.43 o
  -9   1  12       43.52       43.11     22.62 o
  -8   1  12      208.00      249.94     27.44 o
  -7   1  12      284.42      286.61     16.07 o
  -6   1  12       35.90       31.09      6.56 o
  -5   1  12      175.22      159.83     17.99 o
  -4   1  12     1174.86     1168.46     30.55 o
  -3   1  12      374.59      363.81     13.06 o
  -2   1  12      239.39      218.96      9.33 o
  -1   1  12        1.76        2.53      1.13 o
   0   1  12      322.58      279.20     12.47 o
   1   1  12      116.29      121.71     14.45 o
   2   1  12      599.36      594.84     32.32 o
   3   1  12      230.63      257.03     10.99 o
   4   1  12        0.03       10.50      5.20 o
   5   1  12       29.09       18.11      6.18 o
   6   1  12      263.81      285.45     18.35 o
   7   1  12      134.78      105.90     15.20 o
   8   1  12       16.13       25.97     11.72 o
   9   1  12       42.42       18.38     10.12 o
 -10   2  12        0.14       25.23     20.93 o
  -9   2  12      172.24      197.39     37.15 o
  -8   2  12      292.73      352.74     23.84 o
  -7   2  12       24.94       22.08      9.41 o
  -6   2  12      271.19      286.26     30.72 o
  -5   2  12        3.40        7.26      3.44 o
  -4   2  12      951.95     1010.95     22.76 o
  -3   2  12       12.36       10.26      3.50 o
  -2   2  12      684.59      683.06     87.18 o
  -1   2  12     1944.73     1998.52    224.77 o
   0   2  12      142.71      133.41      7.61 o
   1   2  12       39.24       40.71      4.42 o
   2   2  12       61.99       56.21      5.98 o
   3   2  12        0.08        6.62      3.40 o
   4   2  12      468.68      477.64     21.04 o
   5   2  12      441.62      489.88     21.21 o
   6   2  12      457.47      506.59     30.35 o
   7   2  12       43.83       60.26     23.03 o
   8   2  12       53.61       44.68     13.57 o
   9   2  12       64.38       66.77     69.91 o
  10   2  12       45.89      100.95     45.74 o
  -9   3  12       35.81       45.92     21.12 o
  -8   3  12       45.88       53.12     15.47 o
  -7   3  12      143.11      163.41     19.88 o
  -6   3  12      656.94      715.45     23.10 o
  -5   3  12      303.63      320.10     19.61 o
  -4   3  12       20.99       20.24      4.28 o
  -3   3  12       58.87       56.30      4.56 o
  -2   3  12     1534.82     1550.14    200.04 o
  -1   3  12      345.35      310.94     43.50 o
   0   3  12      173.41      152.65     19.07 o
   1   3  12        0.35        8.18      4.59 o
   2   3  12      373.17      372.98     34.56 o
   3   3  12      152.51      147.33      9.21 o
   4   3  12     1065.79     1159.62     30.29 o
   5   3  12       34.19       20.66      6.75 o
   6   3  12        1.02       13.49      7.52 o
   7   3  12       14.39       16.08      7.73 o
   8   3  12      105.64       86.70     22.50 o
   9   3  12       62.45       53.20     20.35 o
  10   3  12        0.08       24.03     12.61 o
  -9   4  12        3.91       30.33     16.27 o
  -8   4  12       17.57       24.31     10.22 o
  -7   4  12      457.61      503.89     46.32 o
  -6   4  12      230.83      263.07     25.20 o
  -5   4  12      128.32       95.02     12.78 o
  -4   4  12      700.47      750.27     42.61 o
  -3   4  12       23.48       26.55      5.13 o
  -2   4  12      309.30      321.65     13.94 o
  -1   4  12       40.54       38.39      4.98 o
   0   4  12     1236.01     1314.31     31.88 o
   1   4  12     1798.21     1974.09     78.73 o
   2   4  12       37.43       38.24      6.38 o
   3   4  12        6.04        9.90      4.18 o
   4   4  12      237.54      220.00     12.05 o
   5   4  12      115.28       99.68      8.89 o
   6   4  12      429.95      422.25     58.94 o
   7   4  12      407.92      456.85     29.65 o
   8   4  12       65.63       75.37     15.62 o
   9   4  12        6.82       13.92     11.28 o
  10   4  12       59.76       19.61     13.96 o
  -8   5  12      141.18      180.55     18.58 o
  -7   5  12      107.43       84.20     13.99 o
  -6   5  12        1.26       19.52     25.54 o
  -5   5  12      504.98      574.26     52.32 o
  -4   5  12     1312.49     1350.26     40.27 o
  -3   5  12      104.25       98.82      9.48 o
  -2   5  12        0.14        8.84      4.77 o
  -1   5  12      261.28      261.81     12.53 o
   0   5  12      667.28      687.57     22.96 o
   1   5  12      122.58      105.98      7.00 o
   2   5  12        7.30       10.01      4.52 o
   3   5  12        0.35       10.25      4.84 o
   4   5  12       15.59       11.97      4.90 o
   5   5  12       56.45       41.87      6.69 o
   6   5  12      160.62      171.15     15.25 o
   7   5  12        5.77        9.36      6.45 o
   8   5  12        2.16       19.32     13.78 o
   9   5  12       38.71       23.26     14.71 o
  10   5  12       51.86       12.17      8.94 o
  -8   6  12        6.62       17.34     10.92 o
  -7   6  12        4.21       18.08      9.50 o
  -6   6  12       53.65       53.64     10.04 o
  -5   6  12      714.04      856.83     28.16 o
  -4   6  12        5.29       17.38      8.54 o
  -3   6  12      251.75      228.13     17.50 o
  -2   6  12      309.73      331.41     17.57 o
  -1   6  12      336.35      387.03     14.24 o
   0   6  12      342.03      385.89     18.43 o
   1   6  12        7.69        9.35      4.67 o
   2   6  12      961.23     1089.18     26.99 o
   3   6  12      319.98      328.13     15.04 o
   4   6  12      132.53      129.25     12.61 o
   5   6  12      172.38      188.22     35.66 o
   6   6  12       32.35       42.13     11.17 o
   7   6  12       16.64       18.36     11.84 o
   8   6  12      164.98      129.33     32.00 o
   9   6  12       70.54       52.97     16.86 o
  10   6  12        3.68       11.89      8.43 o
  -7   7  12       41.86       20.85     10.48 o
  -6   7  12      134.30      140.20     20.25 o
  -5   7  12      156.29      163.11     42.77 o
  -4   7  12      184.95      155.55     24.13 o
  -3   7  12      632.38      749.80    264.69 o
  -2   7  12      836.15      903.17     30.50 o
  -1   7  12        0.21       13.04      5.53 o
   0   7  12        2.32       10.45      5.34 o
   1   7  12      127.57      124.93     11.76 o
   2   7  12      205.82      211.19     20.82 o
   3   7  12      119.26      110.09      9.91 o
   4   7  12       65.16       73.49     12.49 o
   5   7  12        0.34       12.79      6.81 o
   6   7  12        7.15       50.46     14.47 o
   7   7  12        4.18       26.61     11.01 o
   8   7  12       65.02       43.76     13.72 o
   9   7  12        0.94       12.69      9.79 o
  10   7  12       17.81      400.20    712.63 o
  -7   8  12       35.95       61.59     34.98 o
  -6   8  12       17.91       15.64      8.35 o
  -5   8  12        5.40       23.18     12.78 o
  -4   8  12      149.02      132.21     21.57 o
  -3   8  12      289.15      358.93     23.02 o
  -2   8  12       30.39       24.41     12.73 o
  -1   8  12      378.42      420.95     39.30 o
   0   8  12     1069.91     1255.26     37.23 o
   1   8  12        3.69       13.38      5.70 o
   2   8  12      414.53      421.18     22.25 o
   3   8  12        0.06       16.00      5.71 o
   4   8  12      577.50      670.54    223.32 o
   5   8  12      121.62      151.77     16.83 o
   6   8  12       48.04       49.89     11.80 o
   7   8  12        7.57       19.86      9.24 o
   8   8  12       15.33       13.86      7.66 o
   9   8  12       16.63       32.40     13.92 o
  10   8  12       46.06       13.48     10.80 o
  -6   9  12      126.07       60.44     31.61 o
  -5   9  12       65.31       54.36     21.59 o
  -4   9  12       69.48       62.25     14.23 o
  -3   9  12       19.53       22.61     10.48 o
  -2   9  12       74.86       74.60     20.61 o
  -1   9  12      266.61      265.16     44.91 o
   0   9  12      186.50      203.29     11.32 o
   1   9  12       79.02       60.72      8.53 o
   2   9  12       16.20       20.47      6.65 o
   3   9  12       46.01       49.10     13.03 o
   4   9  12      127.88      137.12     19.32 o
   5   9  12       27.69       32.34     10.73 o
   6   9  12        6.43       27.16     11.10 o
   7   9  12        0.45       31.88     24.07 o
   8   9  12        0.26       13.62      7.49 o
   9   9  12       54.36       41.74     28.62 o
  -5  10  12        0.05       24.56     21.87 o
  -4  10  12       29.67       19.29      9.69 o
  -3  10  12       46.07       44.04     15.34 o
  -2  10  12      382.65      358.18     47.27 o
  -1  10  12       61.33       89.89     31.34 o
   0  10  12      167.52      143.82     37.48 o
   1  10  12      260.92      278.72     70.37 o
   2  10  12      231.07      253.49     44.37 o
   3  10  12        8.90       29.35     10.26 o
   4  10  12      113.97      117.52     20.77 o
   5  10  12       15.13       20.60      9.12 o
   6  10  12      146.33      216.49     77.49 o
   7  10  12       29.16       28.07     17.81 o
   8  10  12       15.68       18.63     23.20 o
   9  10  12        0.53       12.25     10.17 o
  -3  11  12       22.19       26.18     12.43 o
  -2  11  12        7.22       20.73     10.45 o
  -1  11  12        5.93       13.96      8.30 o
   0  11  12      113.98       93.46     31.92 o
   1  11  12      108.96      127.52     52.56 o
   2  11  12        0.56       20.56      9.61 o
   3  11  12       27.26       61.27     25.03 o
   4  11  12        6.92       35.88     13.28 o
   5  11  12       13.33       22.08     16.30 o
   6  11  12       69.01       60.97     29.06 o
   7  11  12        0.39       20.89     11.27 o
   8  11  12        0.48       23.44     12.02 o
  -1  12  12       53.91       32.55     28.60 o
   0  12  12      214.61      233.82     43.02 o
   1  12  12        0.23       17.95     12.96 o
   2  12  12       87.52       56.22     34.78 o
   3  12  12       71.70       32.71     21.46 o
   4  12  12        8.75       21.63     14.33 o
   5  12  12        3.97       17.78     14.31 o
   6  12  12       10.89       20.51     17.45 o
   7  12  12       17.61       16.75     12.03 o
   1  13  12        0.71        8.87      8.01 o
   2  13  12      131.99       25.48     18.00 o
   3  13  12       31.06       12.79     10.79 o
   4  13  12        2.38        7.97      7.34 o
  -5  -7  13        3.88       15.34     12.39 o
  -4  -7  13       39.87       14.46      9.63 o
  -3  -7  13       18.70       23.17     16.21 o
  -2  -7  13        8.62       20.59     13.14 o
  -1  -7  13       21.19       19.57     10.67 o
   0  -7  13       16.78       19.65      9.81 o
   1  -7  13        7.85       19.87     15.94 o
  -6  -6  13       28.84       33.80     15.61 o
  -5  -6  13      111.38      103.78     18.94 o
  -4  -6  13       74.22       63.01     21.12 o
  -3  -6  13        0.80       19.55     16.18 o
  -2  -6  13        1.03       23.19     10.68 o
  -1  -6  13        0.70       21.97     11.25 o
   0  -6  13        2.13       27.50     13.78 o
   1  -6  13       93.32       84.43     35.63 o
   2  -6  13       50.89       72.43     48.73 o
   3  -6  13       14.83       20.13     17.70 o
  -7  -5  13        6.34       30.15     19.88 o
  -6  -5  13        6.80       19.39     12.85 o
  -5  -5  13        4.94       14.09     10.30 o
  -4  -5  13        0.57       16.60     10.80 o
  -3  -5  13       37.58       55.50     16.93 o
  -2  -5  13      161.82      170.57     18.30 o
  -1  -5  13       66.84       56.32     20.30 o
   0  -5  13        8.95        9.43      4.86 o
   1  -5  13       81.90       93.92     35.15 o
   2  -5  13        7.32       18.14      8.33 o
   3  -5  13      114.58       85.28     17.07 o
   4  -5  13      119.43      122.82     26.33 o
  -8  -4  13        7.18      516.24    904.90 o
  -7  -4  13       79.83       67.33     18.18 o
  -6  -4  13        0.72       12.37      8.87 o
  -5  -4  13        4.19       27.94     13.82 o
  -4  -4  13       84.29       99.73     13.75 o
  -3  -4  13      194.19      185.98     15.97 o
  -2  -4  13      120.85      149.93     15.90 o
  -1  -4  13       41.71       54.00     13.11 o
   0  -4  13        2.24        9.01      6.21 o
   1  -4  13        8.92       11.39      6.18 o
   2  -4  13       51.09       36.14     12.93 o
   3  -4  13      223.68      204.11     62.06 o
   4  -4  13       68.66       56.01     16.44 o
   5  -4  13        4.53       21.32     10.24 o
  -8  -3  13        8.35       25.59     17.10 o
  -7  -3  13       34.84       60.51     19.14 o
  -6  -3  13       10.30       22.93     11.90 o
  -5  -3  13       14.61       21.69     10.31 o
  -4  -3  13        0.62       15.95     10.86 o
  -3  -3  13       16.26       10.46      6.63 o
  -2  -3  13       20.61        9.02      5.94 o
  -1  -3  13      375.21      374.89     19.61 o
   0  -3  13      472.78      354.75     98.05 o
   1  -3  13       73.96       67.03     13.96 o
   2  -3  13        5.67       10.03      5.51 o
   3  -3  13      125.05      100.53     20.31 o
   4  -3  13        4.15       12.70      7.07 o
   5  -3  13      235.55      210.87     35.98 o
   6  -3  13      121.92       81.51     23.12 o
  -9  -2  13       42.74       18.31     14.27 o
  -8  -2  13       13.42       31.42     17.50 o
  -7  -2  13        9.28       43.44     21.53 o
  -6  -2  13      111.37      107.26     13.89 o
  -5  -2  13       20.45       27.99     14.14 o
  -4  -2  13       12.20       16.48      8.08 o
  -3  -2  13       10.12       10.60      6.45 o
  -2  -2  13       60.84       61.76      8.78 o
  -1  -2  13      342.80      357.67     14.31 o
   0  -2  13       55.96       56.82      6.86 o
   1  -2  13       38.47       35.74      4.72 o
   2  -2  13        0.03        8.38      4.47 o
   3  -2  13       37.55       20.21      8.37 o
   4  -2  13      122.55      103.83     15.96 o
   5  -2  13      239.06      256.80     45.18 o
   6  -2  13       49.23       28.65     18.55 o
   7  -2  13        0.53      117.49    381.13 o
  -9  -1  13       30.13       17.17     14.06 o
  -8  -1  13        8.45       24.07     16.99 o
  -7  -1  13       24.22       33.44     16.50 o
  -6  -1  13       86.69      105.22     14.38 o
  -5  -1  13       23.77       20.70      8.46 o
  -4  -1  13      428.70      446.42     15.69 o
  -3  -1  13        3.27       12.26      9.84 o
  -2  -1  13        9.57       18.45      7.46 o
  -1  -1  13       33.65       42.38      8.16 o
   0  -1  13       55.06       54.91      5.11 o
   1  -1  13      816.73      754.96     99.40 o
   2  -1  13      391.40      340.36     17.98 o
   3  -1  13       87.65       75.23      9.14 o
   4  -1  13       51.59       41.15     16.61 o
   5  -1  13       97.56       78.19     16.44 o
   6  -1  13       89.03       53.09     13.02 o
   7  -1  13      241.07      158.76     48.86 o
   8  -1  13       68.80       37.32     18.98 o
  -9   0  13       39.72       54.99     33.87 o
  -8   0  13       34.13       30.11     16.98 o
  -7   0  13       56.31       72.94     20.25 o
  -6   0  13       51.57       66.56     12.72 o
  -5   0  13       72.06       91.22      9.81 o
  -4   0  13      553.90      553.79     18.52 o
  -3   0  13        7.09       14.03      6.96 o
  -2   0  13        6.64       12.89     10.01 o
  -1   0  13        0.27        7.47      5.16 o
   0   0  13       39.72       50.65      9.67 o
   1   0  13      596.15      539.36     67.32 o
   2   0  13        2.62       11.62      4.90 o
   3   0  13       58.68       31.88      5.90 o
   4   0  13        0.42       10.46      5.22 o
   5   0  13      158.86      128.40     24.73 o
   6   0  13      114.92       83.99     23.79 o
   7   0  13      237.13      265.25     34.47 o
   8   0  13        0.17       21.42     11.24 o
  -9   1  13      190.88      212.73     50.66 o
  -8   1  13      130.34       81.17     33.22 o
  -7   1  13       52.53       41.06     11.77 o
  -6   1  13       38.52       29.84      9.23 o
  -5   1  13      300.48      348.13     20.73 o
  -4   1  13        8.19       15.41      8.39 o
  -3   1  13        9.99        7.73      5.09 o
  -2   1  13      619.47      665.07     18.80 o
  -1   1  13        1.17        8.81      6.07 o
   0   1  13      124.96      112.70     11.25 o
   1   1  13        9.71        9.59      3.46 o
   2   1  13       41.13       35.71      5.19 o
   3   1  13      300.22      283.75     13.13 o
   4   1  13      644.64      687.65     22.39 o
   5   1  13       66.37       57.06      8.57 o
   6   1  13       17.05       20.05      8.45 o
   7   1  13       17.76       26.34     10.89 o
   8   1  13       91.55       50.37     17.34 o
   9   1  13      226.41      244.66    261.25 o
  -9   2  13       50.10       48.10     27.71 o
  -8   2  13        0.80       25.42     12.97 o
  -7   2  13      105.61      112.43     16.27 o
  -6   2  13      248.60      294.71     29.69 o
  -5   2  13      473.44      481.05     19.01 o
  -4   2  13      235.95      234.82     10.37 o
  -3   2  13      131.45      126.65      6.91 o
  -2   2  13      217.07      204.56     31.80 o
  -1   2  13       10.55        6.35      2.67 o
   0   2  13      293.46      265.02     26.91 o
   1   2  13      173.28      190.96     12.41 o
   2   2  13      214.31      205.61     14.41 o
   3   2  13       95.50       97.14      8.80 o
   4   2  13       64.02       73.36      7.29 o
   5   2  13       25.77       24.17      7.12 o
   6   2  13       37.38       19.05      7.58 o
   7   2  13       98.94       99.90     22.33 o
   8   2  13       45.56       47.34     15.80 o
   9   2  13      111.92       66.64     62.51 o
  -9   3  13        1.20      143.13     44.79 o
  -8   3  13      277.25      257.92     24.72 o
  -7   3  13      333.51      377.08     22.02 o
  -6   3  13      120.29      108.80     17.50 o
  -5   3  13       71.11       46.63     10.23 o
  -4   3  13        5.00       14.93      6.46 o
  -3   3  13      475.38      525.26     85.85 o
  -2   3  13       30.22       26.22      4.57 o
  -1   3  13      194.25      187.35     22.07 o
   0   3  13      283.75      303.51     11.71 o
   1   3  13      106.18       97.27      6.11 o
   2   3  13      109.94      113.35      7.52 o
   3   3  13        0.98        9.91      4.85 o
   4   3  13      248.92      247.90     21.70 o
   5   3  13      362.65      414.93     72.49 o
   6   3  13      239.56      253.07     61.04 o
   7   3  13       18.58       26.04     10.66 o
   8   3  13       13.98       17.33      9.70 o
   9   3  13       17.25       17.52      9.47 o
  -9   4  13       61.29       88.53     39.82 o
  -8   4  13      220.56      266.25     23.30 o
  -7   4  13      100.71       96.90     26.05 o
  -6   4  13       24.52       22.98     20.02 o
  -5   4  13      476.38      533.14     28.57 o
  -4   4  13        7.69       12.71      5.24 o
  -3   4  13      433.68      465.49     24.23 o
  -2   4  13       88.30       75.98      6.98 o
  -1   4  13      988.25     1048.53    187.95 o
   0   4  13       51.64       64.90      6.96 o
   1   4  13        2.40        8.31      4.73 o
   2   4  13      433.16      448.48     17.33 o
   3   4  13        5.58       14.72      5.28 o
   4   4  13      209.30      198.34     14.18 o
   5   4  13      271.79      283.05     40.00 o
   6   4  13        1.04       12.37      5.93 o
   7   4  13        0.32       13.37      8.19 o
   8   4  13       17.59       12.60      8.74 o
   9   4  13       80.59       86.67     24.60 o
  -8   5  13        2.54       17.98      9.18 o
  -7   5  13       12.98       18.57     10.51 o
  -6   5  13      466.36      448.41     39.53 o
  -5   5  13      944.12     1012.38    117.69 o
  -4   5  13        1.65       14.04      6.30 o
  -3   5  13        0.67       10.39      5.29 o
  -2   5  13        4.64       12.09      4.96 o
  -1   5  13      369.64      389.45     12.92 o
   0   5  13       84.38       75.45      7.76 o
   1   5  13      367.16      391.87     18.06 o
   2   5  13      214.95      222.37     11.48 o
   3   5  13      102.78      104.84     12.79 o
   4   5  13      327.76      371.23     49.01 o
   5   5  13        0.09       20.22     21.83 o
   6   5  13      424.11      393.53    129.23 o
   7   5  13      263.07      342.70     45.89 o
   8   5  13       29.06       28.74     16.73 o
   9   5  13       35.74       27.87     12.48 o
  -8   6  13       24.45       39.54     27.53 o
  -7   6  13       99.62       96.50     30.31 o
  -6   6  13      172.77      148.02     23.76 o
  -5   6  13       54.89       34.55     11.20 o
  -4   6  13       18.05       30.93     10.60 o
  -3   6  13      384.54      467.30     83.03 o
  -2   6  13       12.13       11.09      4.97 o
  -1   6  13      121.57      129.00     12.75 o
   0   6  13      312.87      347.52     22.08 o
   1   6  13      490.38      567.62     20.65 o
   2   6  13       38.97       42.97      5.65 o
   3   6  13       18.36       14.85      5.53 o
   4   6  13      113.28      105.07      9.82 o
   5   6  13       47.45       35.55     13.55 o
   6   6  13      146.52      151.26     17.35 o
   7   6  13      102.83      157.16     30.76 o
   8   6  13        0.04       12.58      9.81 o
   9   6  13        9.31       23.10     14.82 o
  -7   7  13        2.06       13.32      7.78 o
  -6   7  13        4.52       21.26     10.69 o
  -5   7  13      367.99      360.53     32.30 o
  -4   7  13      790.87      879.54    377.68 o
  -3   7  13      512.07      548.10    193.73 o
  -2   7  13       27.08       33.16      9.69 o
  -1   7  13       26.54       16.16      6.25 o
   0   7  13       16.16       19.98      7.42 o
   1   7  13      186.49      168.82     18.68 o
   2   7  13       19.73       20.93      7.76 o
   3   7  13      208.32      268.63     26.38 o
   4   7  13       28.85       26.80      8.40 o
   5   7  13       44.04       41.00      9.85 o
   6   7  13      122.91      106.28     14.38 o
   7   7  13       13.00       15.05     10.12 o
   8   7  13       49.04       21.58     12.83 o
   9   7  13      126.29      138.30     70.08 o
  -6   8  13       20.17       19.81     12.49 o
  -5   8  13       56.08       33.31     12.61 o
  -4   8  13      196.53      198.49     40.22 o
  -3   8  13        1.97       19.68     10.51 o
  -2   8  13      364.31      368.95     61.34 o
  -1   8  13       62.86       70.23     11.88 o
   0   8  13        0.31       12.76      6.33 o
   1   8  13        8.25       16.59      6.30 o
   2   8  13      512.43      616.09     96.34 o
   3   8  13      155.78      157.38     61.31 o
   4   8  13        5.51       18.28      8.30 o
   5   8  13       16.38       18.69     11.92 o
   6   8  13        7.33       20.28      9.59 o
   7   8  13        4.55       22.43     16.96 o
   8   8  13       31.19       24.13     10.47 o
   9   8  13        1.24       16.32     13.11 o
  -5   9  13        7.26       12.86      7.58 o
  -4   9  13       35.49       27.66     13.60 o
  -3   9  13      438.76      450.96     86.84 o
  -2   9  13      524.78      612.74     42.53 o
  -1   9  13       54.83       34.77     11.57 o
   0   9  13        0.34       14.02      7.79 o
   1   9  13        1.26       34.73     32.65 o
   2   9  13        9.50       19.11      9.30 o
   3   9  13       75.13       77.46     39.73 o
   4   9  13       47.75       42.93     12.26 o
   5   9  13       61.46       88.27     40.20 o
   6   9  13        0.85       20.99      9.80 o
   7   9  13       30.44       18.08      9.41 o
   8   9  13        3.57       13.12     11.85 o
   9   9  13        2.37       13.04      8.06 o
  -4  10  13       50.25       46.81     16.17 o
  -3  10  13       21.24       43.45     15.94 o
  -2  10  13       51.43       28.28     11.61 o
  -1  10  13       40.79       40.79     21.14 o
   0  10  13      562.42      626.50     69.86 o
   1  10  13       80.21       74.18     26.27 o
   2  10  13       36.97       25.91      9.18 o
   3  10  13       13.45       33.80     12.16 o
   4  10  13       58.64       81.74     19.57 o
   5  10  13      116.02      132.95     46.83 o
   6  10  13        0.26       17.53     10.19 o
   7  10  13        5.01       15.87      8.97 o
   8  10  13        1.57       15.20      9.08 o
  -3  11  13        7.90        7.04      6.41 o
  -2  11  13       57.89       81.67    110.82 o
  -1  11  13      189.18      182.12     39.29 o
   0  11  13      148.10      105.03     35.00 o
   1  11  13       26.14       27.67     14.50 o
   2  11  13       26.51      324.40    647.64 o
   3  11  13        5.86       16.26     11.93 o
   4  11  13        2.33       12.82     10.77 o
   5  11  13       26.78       18.56     12.88 o
   6  11  13       38.04       35.23     15.66 o
   7  11  13        5.30       37.83     14.83 o
  -1  12  13       11.17       10.13      8.74 o
   0  12  13        1.02       12.42      7.76 o
   1  12  13       49.93       47.04     22.45 o
   2  12  13      179.49       89.37     54.43 o
   3  12  13        6.91       20.22     16.65 o
   4  12  13        0.61       14.86     11.27 o
   5  12  13       15.14       13.91     10.92 o
   6  12  13       25.63       18.18     12.01 o
  -6  -6  14       17.47      106.10     71.50 o
  -5  -6  14       75.66       18.40     12.88 o
  -4  -6  14        0.14        9.92      7.80 o
  -3  -6  14       15.43       29.60     19.48 o
  -2  -6  14        0.23       16.12     13.39 o
  -1  -6  14        3.82       35.67     17.58 o
   0  -6  14       35.08       23.90     11.49 o
   1  -6  14       11.88       16.25      9.41 o
  -7  -5  14       16.81       54.06     35.48 o
  -6  -5  14       12.06       17.31     12.34 o
  -5  -5  14       15.83       19.55     12.03 o
  -4  -5  14       45.74       58.13     17.49 o
  -3  -5  14       93.18      139.17     23.29 o
  -2  -5  14        0.92       23.12     14.39 o
  -1  -5  14       31.07       31.20     12.41 o
   0  -5  14        0.30       25.91     14.06 o
   1  -5  14        7.12       14.71      8.89 o
   2  -5  14      126.57      134.14     66.92 o
   3  -5  14      103.76      109.89     40.78 o
  -7  -4  14        0.98       16.75     13.30 o
  -6  -4  14        0.03       25.72     22.28 o
  -5  -4  14       37.00       42.66     15.93 o
  -4  -4  14      112.47      115.27     16.59 o
  -3  -4  14      126.20      167.42     18.38 o
  -2  -4  14        0.15       14.53     10.25 o
  -1  -4  14        9.92       17.11      9.67 o
   0  -4  14       16.57       28.76     14.39 o
   1  -4  14        1.62       26.30     13.18 o
   2  -4  14       43.85       31.80     18.30 o
   3  -4  14       16.61       19.88     11.11 o
   4  -4  14       45.92       24.00     12.42 o
  -8  -3  14        6.72       14.63     10.35 o
  -7  -3  14        4.36       13.36     10.35 o
  -6  -3  14       43.51       41.83     14.35 o
  -5  -3  14        9.76       39.92     15.27 o
  -4  -3  14        1.14       10.96      7.78 o
  -3  -3  14      133.44      146.62     13.62 o
  -2  -3  14      315.96      341.57     15.27 o
  -1  -3  14       86.65      108.37     13.96 o
   0  -3  14        8.55       18.41      9.22 o
   1  -3  14        3.30       10.62      7.66 o
   2  -3  14        6.16       24.72     10.46 o
   3  -3  14       28.87       12.35      8.94 o
   4  -3  14      242.68      232.27     29.08 o
   5  -3  14       82.52       49.26     38.10 o
  -8  -2  14       25.51       25.64     17.66 o
  -7  -2  14       91.55      100.21     26.33 o
  -6  -2  14      171.79      190.98     20.46 o
  -5  -2  14        0.72       18.00     14.59 o
  -4  -2  14        6.18       16.45      9.51 o
  -3  -2  14        9.61       10.59      6.84 o
  -2  -2  14      204.46      230.62     12.37 o
  -1  -2  14      201.95      210.78     12.79 o
   0  -2  14       13.12       14.70      6.65 o
   1  -2  14       51.59       39.65      9.29 o
   2  -2  14       90.32       73.44      8.13 o
   3  -2  14        3.03       10.40      5.38 o
   4  -2  14      111.71       98.53     18.41 o
   5  -2  14        6.30       18.41      9.25 o
   6  -2  14       72.29       50.49     25.88 o
  -9  -1  14       12.69       33.00     24.33 o
  -8  -1  14      128.62       98.69     34.80 o
  -7  -1  14        8.51       14.85     10.39 o
  -6  -1  14        1.18       11.21      8.30 o
  -5  -1  14       64.43       83.64     13.34 o
  -4  -1  14       86.34      108.37     11.40 o
  -3  -1  14        1.19        8.02      5.78 o
  -2  -1  14      132.26      128.92     10.30 o
  -1  -1  14      629.49      661.09     21.84 o
   0  -1  14      526.32      582.12     21.98 o
   1  -1  14      101.42       95.27      7.92 o
   2  -1  14       28.97       23.52     10.05 o
   3  -1  14        0.16       13.83      5.58 o
   4  -1  14       14.60       15.55      6.46 o
   5  -1  14      108.04       81.98     34.96 o
   6  -1  14      191.83      158.47     44.15 o
   7  -1  14       43.46       30.93     14.53 o
  -9   0  14        3.38      165.80     60.68 o
  -8   0  14       61.66       77.08     28.98 o
  -7   0  14       14.74       17.71     14.47 o
  -6   0  14      245.56      254.55     18.38 o
  -5   0  14      566.26      629.34     25.30 o
  -4   0  14      100.83      109.10      9.95 o
  -3   0  14        4.53       15.23      7.63 o
  -2   0  14       33.65       27.49      8.64 o
  -1   0  14       14.17       10.85      6.67 o
   0   0  14      233.22      257.67     10.02 o
   1   0  14       15.41       21.38      4.13 o
   2   0  14       96.90      106.51     10.54 o
   3   0  14        1.54        9.98      4.39 o
   4   0  14       21.67       14.82      8.36 o
   5   0  14       20.51       10.64      5.12 o
   6   0  14       68.58       75.23     22.13 o
   7   0  14       56.58       35.11     29.77 o
  -9   1  14        5.91       62.62     34.91 o
  -8   1  14       18.31       53.26     38.43 o
  -7   1  14       35.86       19.52     14.22 o
  -6   1  14       98.33      129.79     18.94 o
  -5   1  14       43.01       40.70     10.09 o
  -4   1  14        0.34       13.88      9.66 o
  -3   1  14      594.38      650.11     20.39 o
  -2   1  14       38.06       43.53      8.22 o
  -1   1  14       65.47       58.39      8.64 o
   0   1  14       71.59       65.84     11.11 o
   1   1  14      573.15      580.96     54.80 o
   2   1  14      525.08      578.01     47.49 o
   3   1  14      152.95      143.97      9.87 o
   4   1  14       14.75       12.62      5.58 o
   5   1  14        8.78       21.29      7.70 o
   6   1  14        1.00       14.87      8.47 o
   7   1  14      159.31       99.20    527.68 o
   8   1  14      141.71       69.64     32.76 o
  -9   2  14       34.13      107.66     40.35 o
  -8   2  14      154.95      137.62     32.69 o
  -7   2  14       56.86       23.45     15.38 o
  -6   2  14        0.12       13.99      7.56 o
  -5   2  14       11.85       13.48      8.31 o
  -4   2  14      573.34      614.44     32.83 o
  -3   2  14     1384.76     1478.92     38.98 o
  -2   2  14        2.02       13.47     10.43 o
  -1   2  14       91.22       77.19      9.51 o
   0   2  14      119.58       94.64      6.86 o
   1   2  14       12.56       20.79      5.27 o
   2   2  14       83.63       81.71      7.08 o
   3   2  14       22.34       17.41      6.33 o
   4   2  14      323.85      340.34     46.76 o
   5   2  14       18.08       11.13      5.31 o
   6   2  14        0.69       17.75      9.45 o
   7   2  14        7.73       15.91      7.93 o
   8   2  14       13.88       20.05     10.87 o
  -8   3  14       55.07       48.21     26.67 o
  -7   3  14        1.12       24.88     12.37 o
  -6   3  14        8.10       62.08     98.84 o
  -5   3  14      138.11      172.46     16.74 o
  -4   3  14      175.96      177.84     15.54 o
  -3   3  14       12.68       14.21      3.92 o
  -2   3  14       20.55       18.52      4.32 o
  -1   3  14      278.65      289.63     40.93 o
   0   3  14      154.13      160.32     23.15 o
   1   3  14       79.75       68.05      6.04 o
   2   3  14      105.07       90.99      8.73 o
   3   3  14      399.69      390.18     33.14 o
   4   3  14      181.15      208.75     28.35 o
   5   3  14      178.81      176.46     49.10 o
   6   3  14        1.64       16.51      7.11 o
   7   3  14       29.72       25.92     14.16 o
   8   3  14        0.46       23.50     11.49 o
   9   3  14       97.43       58.39     44.20 o
  -8   4  14        4.52       16.30     14.22 o
  -7   4  14      262.36      264.91     27.01 o
  -6   4  14      208.32      240.78     21.31 o
  -5   4  14       84.40       94.14     43.82 o
  -4   4  14       55.13       32.34      7.07 o
  -3   4  14      329.32      332.86     85.68 o
  -2   4  14      465.97      427.71    101.95 o
  -1   4  14      439.64      431.45     71.11 o
   0   4  14        0.46        8.48      4.68 o
   1   4  14      153.49      161.74     11.78 o
   2   4  14      241.26      230.46     26.35 o
   3   4  14       21.36       16.10      5.49 o
   4   4  14        0.96        8.71      4.71 o
   5   4  14        1.16       24.73     13.05 o
   6   4  14      108.28       84.04     18.91 o
   7   4  14       16.11       14.26      8.83 o
   8   4  14        2.23       13.44     11.70 o
   9   4  14        3.86       12.34      9.50 o
  -8   5  14        3.10       29.26     22.47 o
  -7   5  14      259.19      254.49     22.15 o
  -6   5  14       77.47       67.41     20.09 o
  -5   5  14      232.25      123.97     30.50 o
  -4   5  14       43.00       33.54      8.82 o
  -3   5  14      420.81      517.68     87.43 o
  -2   5  14       18.19       18.89      7.36 o
  -1   5  14        9.10       21.17      7.07 o
   0   5  14      127.66      123.05     14.03 o
   1   5  14      272.37      277.76     12.31 o
   2   5  14        0.60       11.16      6.14 o
   3   5  14       41.08       36.72      7.81 o
   4   5  14      292.48      330.15     68.09 o
   5   5  14      186.96      152.35     40.18 o
   6   5  14       82.50       99.65     13.34 o
   7   5  14       24.69       20.29     16.30 o
   8   5  14        0.77       17.83     14.62 o
   9   5  14       16.73       19.65     12.85 o
  -7   6  14       20.93       25.58     28.03 o
  -6   6  14        0.50       15.20      8.93 o
  -5   6  14      353.73      423.31    184.42 o
  -4   6  14      430.70      480.88    177.89 o
  -3   6  14        1.37       13.74      6.14 o
  -2   6  14        4.02       11.18      5.13 o
  -1   6  14       90.39      105.25     15.07 o
   0   6  14      435.84      497.71    100.24 o
   1   6  14       71.97       45.17     12.86 o
   2   6  14       56.22       69.58     17.11 o
   3   6  14        1.75       10.59     11.45 o
   4   6  14      351.04      308.62    106.53 o
   5   6  14       27.68       25.30     11.95 o
   6   6  14       21.41       35.09     10.99 o
   7   6  14       54.93       32.09     13.43 o
   8   6  14       60.82       18.18     12.48 o
   9   6  14        1.13       11.22      8.67 o
  -6   7  14       61.54       44.58     13.40 o
  -5   7  14      280.07      255.61     24.44 o
  -4   7  14       62.53       41.28     16.26 o
  -3   7  14      613.06      637.23    274.07 o
  -2   7  14      350.82      391.04     84.02 o
  -1   7  14       59.17       73.54     10.34 o
   0   7  14        7.51       13.39      5.49 o
   1   7  14       89.26       63.37     10.54 o
   2   7  14       92.25       72.07     21.69 o
   3   7  14      286.85      223.59     72.89 o
   4   7  14       85.39       54.83     20.94 o
   5   7  14       61.26       75.60     14.58 o
   6   7  14       52.95       43.01     16.01 o
   7   7  14       35.89       23.66     17.96 o
   8   7  14       56.91       19.77     12.29 o
   9   7  14        1.66       16.86     11.96 o
  -6   8  14        0.18       14.38     11.61 o
  -5   8  14        7.04       21.25     12.64 o
  -4   8  14       23.77      132.39     56.15 o
  -3   8  14      252.13      240.92     24.29 o
  -2   8  14      487.78      521.57    228.97 o
  -1   8  14        0.40       17.59      8.85 o
   0   8  14       27.84       29.90      8.54 o
   1   8  14      115.92      109.17     25.83 o
   2   8  14       69.31       44.10     34.37 o
   3   8  14        6.76       35.95     29.36 o
   4   8  14        2.94       13.87     10.06 o
   5   8  14        5.88       12.47      9.06 o
   6   8  14       87.45       47.42     19.11 o
   7   8  14        0.21       11.31      9.55 o
   8   8  14        2.91       13.41     10.75 o
   9   8  14       52.84       17.51     13.36 o
  -5   9  14       11.94      387.52     97.31 o
  -4   9  14      156.43       75.64     26.24 o
  -3   9  14      150.59       98.88     30.86 o
  -2   9  14        5.71       24.17     11.88 o
  -1   9  14      335.85      387.68     29.17 o
   0   9  14      170.49      159.93     14.20 o
   1   9  14        5.18       21.95     10.95 o
   2   9  14       33.79       51.16     17.93 o
   3   9  14      305.82      197.46     75.48 o
   4   9  14        2.59       15.16     10.58 o
   5   9  14       60.09       46.16     29.28 o
   6   9  14        9.69       19.59     12.83 o
   7   9  14        0.80       20.91     13.21 o
   8   9  14       18.00       15.07     11.34 o
  -3  10  14        0.15       13.53      7.49 o
  -2  10  14      116.77       71.90     19.47 o
  -1  10  14      352.70      309.11     43.13 o
   0  10  14       62.35       30.54     22.86 o
   1  10  14        0.14       34.49     46.75 o
   2  10  14        6.32       11.13      6.10 o
   3  10  14       99.44       47.66     21.99 o
   4  10  14        1.06       16.49     11.81 o
   5  10  14       79.27      115.80     22.06 o
   6  10  14        1.99       34.72     13.96 o
   7  10  14        1.30       24.83     13.10 o
  -2  11  14       26.70       29.37     22.88 o
  -1  11  14       54.15       96.68     93.85 o
   0  11  14       56.87       39.44     16.39 o
   1  11  14      137.30       76.41     19.42 o
   2  11  14       81.74       40.07     17.52 o
   3  11  14        1.56       20.42     13.21 o
   4  11  14        3.74       16.83     13.17 o
   5  11  14       56.58       39.18     25.77 o
   6  11  14        2.07       17.57     12.36 o
   7  11  14       11.94       15.72     12.74 o
   0  12  14       42.84       20.06     14.10 o
   1  12  14       88.96       35.86     25.92 o
   2  12  14       13.50       17.42     12.97 o
   3  12  14        7.05       25.78     20.73 o
   4  12  14        1.04       16.28     13.46 o
   5  12  14        5.20        7.02      6.55 o
  -3  -6  15        6.40       46.33     24.49 o
  -2  -6  15        5.92       48.95     37.01 o
  -1  -6  15        0.38       26.71     22.01 o
  -5  -5  15       69.72       25.82     15.73 o
  -4  -5  15      109.89       65.02     27.41 o
  -3  -5  15        5.95       46.68     20.11 o
  -2  -5  15        0.03       17.74     15.20 o
  -1  -5  15        5.13       25.14     13.69 o
   0  -5  15        3.66       32.74     29.31 o
   1  -5  15      116.40      103.35     38.34 o
   2  -5  15        2.97       25.87     19.21 o
  -7  -4  15       41.09       80.51     39.44 o
  -6  -4  15       63.35       66.33     33.09 o
  -5  -4  15       23.07       17.80     11.87 o
  -4  -4  15        1.51       14.50     10.67 o
  -3  -4  15       43.92       52.28     18.11 o
  -2  -4  15       47.85       40.85     21.36 o
  -1  -4  15        1.95       17.02     12.39 o
   0  -4  15        2.43       44.93     17.95 o
   1  -4  15        3.97       21.62     11.62 o
   2  -4  15        8.79       24.61     13.86 o
   3  -4  15       63.83      142.65     42.92 o
  -7  -3  15      111.18       78.82     30.73 o
  -6  -3  15       49.82       56.81     29.33 o
  -5  -3  15       24.43       26.42     14.11 o
  -4  -3  15       77.69       79.80     17.62 o
  -3  -3  15      203.12      210.30     19.21 o
  -2  -3  15      136.45      148.87     20.11 o
  -1  -3  15       50.11       25.78     14.09 o
   0  -3  15        6.66       26.93     12.24 o
   1  -3  15       45.78       88.33     36.90 o
   2  -3  15        8.37       21.31     11.77 o
   3  -3  15       81.65       44.66     30.99 o
   4  -3  15        3.20       29.39     22.70 o
   5  -3  15       35.95       62.76     36.04 o
  -8  -2  15      121.35      215.32     48.66 o
  -7  -2  15       25.10       28.70     14.68 o
  -6  -2  15       35.94       22.23     13.84 o
  -5  -2  15      135.01      127.62     15.83 o
  -4  -2  15      180.47      191.44     18.04 o
  -3  -2  15       25.49       37.87     12.58 o
  -2  -2  15       10.28       31.43     11.35 o
  -1  -2  15      127.05      141.79     11.75 o
   0  -2  15       52.87       64.66     15.20 o
   1  -2  15        3.31       15.06      6.56 o
   2  -2  15        0.41       16.82      7.87 o
   3  -2  15        5.91       12.65      8.32 o
   4  -2  15        6.27       17.05     14.03 o
   5  -2  15       67.23       48.77     37.38 o
  -8  -1  15        8.36       14.13     12.62 o
  -7  -1  15        6.97       18.81     16.10 o
  -6  -1  15      403.32      419.13     25.09 o
  -5  -1  15      295.83      324.92     21.15 o
  -4  -1  15       61.24       75.80     13.27 o
  -3  -1  15       12.84        7.73      5.95 o
  -2  -1  15      312.92      331.25     14.93 o
  -1  -1  15      309.31      333.71     17.35 o
   0  -1  15       54.87       54.06     11.20 o
   1  -1  15      101.28       63.49      8.91 o
   2  -1  15        0.52       17.78      8.75 o
   3  -1  15       36.71       32.04     10.72 o
   4  -1  15        6.78       17.10      7.58 o
   5  -1  15       91.23       42.51     16.92 o
   6  -1  15        0.24       17.66     10.22 o
  -8   0  15        1.90       22.95     17.71 o
  -7   0  15       26.27       27.78     18.43 o
  -6   0  15       95.44       92.97     17.35 o
  -5   0  15       80.45       50.23     12.03 o
  -4   0  15      272.23      290.55     17.00 o
  -3   0  15      450.68      462.74     17.62 o
  -2   0  15      174.79      190.41     12.09 o
  -1   0  15        3.97       13.59      7.34 o
   0   0  15        0.17        9.43      7.08 o
   1   0  15      199.98      198.72     45.19 o
   2   0  15      167.66      153.77     47.68 o
   3   0  15        4.03       10.90      5.64 o
   4   0  15        9.75       18.82      7.42 o
   5   0  15       82.89       58.58     13.03 o
   6   0  15       47.20       39.82     21.21 o
   7   0  15       31.75       25.81     23.73 o
  -8   1  15        8.34       20.48     16.10 o
  -7   1  15       30.93       26.35     19.71 o
  -6   1  15       11.47       31.67     15.75 o
  -5   1  15      191.59      197.27     19.35 o
  -4   1  15      851.01      856.13     28.89 o
  -3   1  15      296.13      308.28     17.90 o
  -2   1  15       35.12       41.92      8.64 o
  -1   1  15       20.21       30.44      8.92 o
   0   1  15      480.21      449.55     82.64 o
   1   1  15      197.62      197.43     36.38 o
   2   1  15       41.13       44.51      7.74 o
   3   1  15       47.59       39.56      7.75 o
   4   1  15       41.55       38.55     15.81 o
   5   1  15        7.49       13.81      7.30 o
   6   1  15       33.72       39.10     15.44 o
   7   1  15       40.20       19.62      9.43 o
  -8   2  15        1.14       25.77     18.52 o
  -7   2  15        0.86       33.37     19.43 o
  -6   2  15       11.84       21.73     15.12 o
  -5   2  15      247.10      247.61     24.12 o
  -4   2  15       40.66       46.44      9.95 o
  -3   2  15        0.86       16.84     10.42 o
  -2   2  15     1016.70     1113.99     31.65 o
  -1   2  15      469.98      485.78     79.52 o
   0   2  15      126.78      109.12     10.98 o
   1   2  15       33.85       37.18      7.67 o
   2   2  15       56.72       46.80     14.15 o
   3   2  15      246.69      282.05     59.89 o
   4   2  15       64.72       67.41     16.04 o
   5   2  15        1.65       15.13      7.86 o
   6   2  15        2.19       17.24      8.38 o
   7   2  15       38.34       25.30     18.70 o
   8   2  15       31.21       21.75     35.12 o
  -8   3  15       29.21       24.73     19.40 o
  -7   3  15       60.75       43.23     23.17 o
  -6   3  15       25.17       16.55     14.13 o
  -5   3  15        4.75       19.55      8.37 o
  -4   3  15       27.68       27.82     12.47 o
  -3   3  15      690.89      778.84     27.99 o
  -2   3  15     1381.20     1391.12    262.79 o
  -1   3  15      169.32      156.31     35.15 o
   0   3  15        0.87        7.50      4.00 o
   1   3  15       13.26       15.79      4.99 o
   2   3  15      262.63      271.38     16.55 o
   3   3  15      255.69      254.71     30.11 o
   4   3  15       17.94       18.73      7.33 o
   5   3  15       16.89       13.64      6.52 o
   6   3  15       26.21       13.73     10.38 o
   7   3  15        1.73       14.96     10.46 o
   8   3  15       62.21       42.12     19.20 o
  -7   4  15       39.41       53.47     22.60 o
  -6   4  15        2.17       32.76     20.50 o
  -5   4  15       62.50       73.66     15.88 o
  -4   4  15       33.51       29.09      7.90 o
  -3   4  15      173.81      171.31     59.05 o
  -2   4  15       44.06       48.33     12.34 o
  -1   4  15      336.84      328.95     69.48 o
   0   4  15     1698.30     1773.69    346.46 o
   1   4  15      229.01      258.56     60.60 o
   2   4  15       26.35       13.51      5.14 o
   3   4  15       14.47       21.97      8.47 o
   4   4  15        9.73       11.38      6.71 o
   5   4  15      124.09       85.28     24.87 o
   6   4  15       28.10       15.25      9.54 o
   7   4  15        0.02       13.12     10.71 o
   8   4  15        7.70       22.30     16.54 o
  -7   5  15        3.16       25.14     18.38 o
  -6   5  15       86.85       57.97     17.54 o
  -5   5  15      122.92      127.81     31.41 o
  -4   5  15       73.53       60.00     12.42 o
  -3   5  15        0.15       12.57      5.62 o
  -2   5  15      126.90       89.36     26.21 o
  -1   5  15     1034.27     1061.63    268.56 o
   0   5  15      523.91      499.97    140.57 o
   1   5  15      126.01      105.29     16.16 o
   2   5  15       32.51       38.96      7.74 o
   3   5  15       82.96       79.42     30.55 o
   4   5  15       69.17       49.69     31.08 o
   5   5  15       33.10       17.85      6.87 o
   6   5  15       60.82       62.98     13.20 o
   7   5  15        8.34       22.81     17.80 o
   8   5  15        6.87       14.85     12.01 o
  -7   6  15        0.44       18.26     15.20 o
  -6   6  15      155.12      114.13     21.22 o
  -5   6  15        2.78       13.09      6.77 o
  -4   6  15        4.37       16.54      7.65 o
  -3   6  15        0.82       11.68      5.85 o
  -2   6  15      408.58      390.14    127.52 o
  -1   6  15       64.07       79.23     23.43 o
   0   6  15       28.32       20.04      8.48 o
   1   6  15      376.66      212.17     24.88 o
   2   6  15      900.35      682.16    248.90 o
   3   6  15       88.32       94.65     42.12 o
   4   6  15       44.73       26.42      8.63 o
   5   6  15        8.18       13.67      6.95 o
   6   6  15        0.52       11.51      8.81 o
   7   6  15       19.53       20.91     15.22 o
   8   6  15       29.08       18.83     12.78 o
  -6   7  15       27.48       23.17     12.60 o
  -5   7  15       27.98       40.79     15.23 o
  -4   7  15      435.03      490.79     39.85 o
  -3   7  15       97.69       68.38     14.45 o
  -2   7  15       49.57       47.85     17.60 o
  -1   7  15        0.37       16.50      8.58 o
   0   7  15      469.94      409.96    168.49 o
   1   7  15      425.76      390.63    173.01 o
   2   7  15      442.86      355.17    146.97 o
   3   7  15       94.04       88.22     24.35 o
   4   7  15       14.13       18.49      8.98 o
   5   7  15      111.89       97.86     27.92 o
   6   7  15       14.85       20.85     12.19 o
   7   7  15        4.26       14.00     11.67 o
   8   7  15        4.22       13.85     11.56 o
  -5   8  15       29.25       19.30      9.87 o
  -4   8  15      222.47      244.46     66.50 o
  -3   8  15        0.14       16.13      9.08 o
  -2   8  15       51.94       44.20      9.06 o
  -1   8  15       97.63       71.23     47.66 o
   0   8  15      142.06       73.24     35.63 o
   1   8  15       32.10       40.20      9.81 o
   2   8  15        0.88        9.40      5.12 o
   3   8  15      412.19      468.06     38.08 o
   4   8  15      257.80      346.34     62.13 o
   5   8  15        3.93        9.21      8.02 o
   6   8  15        8.28       13.76     10.49 o
   7   8  15        3.41       11.42      9.66 o
   8   8  15       13.72       11.27      8.99 o
  -4   9  15       10.07       11.08      6.54 o
  -3   9  15       41.07       27.61     17.53 o
  -2   9  15      296.66      347.48     68.76 o
  -1   9  15       68.60       37.21     16.17 o
   0   9  15        4.52       19.04     12.49 o
   1   9  15        2.02       31.82     61.18 o
   2   9  15      389.42      434.11     43.68 o
   3   9  15       63.67       55.84     16.59 o
   4   9  15      174.05      102.29     55.02 o
   5   9  15       98.88       92.20     84.76 o
   6   9  15        1.50       14.40     11.94 o
   7   9  15        9.88       16.91     11.78 o
  -3  10  15        1.08       11.33      9.54 o
  -2  10  15      124.83      153.86    170.59 o
  -1  10  15        8.69       20.40     12.09 o
   0  10  15       95.93       50.34     38.31 o
   1  10  15      130.73       74.98     34.46 o
   2  10  15       30.89       29.09     11.79 o
   3  10  15        0.13       24.82     17.35 o
   4  10  15       11.72       25.36     19.68 o
   5  10  15      118.85       52.37     29.75 o
   6  10  15       68.88       48.61     24.61 o
   7  10  15        0.93        8.76      7.70 o
  -1  11  15       70.95       49.92     23.30 o
   0  11  15      118.75       52.81     37.34 o
   1  11  15        2.26       16.10     14.04 o
   2  11  15        8.35       10.68      8.27 o
   3  11  15       10.51       10.09      7.82 o
   4  11  15      182.22       89.59     29.80 o
   5  11  15        1.76       14.66     12.27 o
   6  11  15       16.82       18.44     14.14 o
   2  12  15       72.65       50.62     21.88 o
   3  12  15        5.33       10.96      9.43 o
  -3  -5  16       38.09       25.60     17.22 o
  -2  -5  16       26.97       47.81     37.31 o
  -1  -5  16        2.00       46.31     27.18 o
  -5  -4  16        6.53       72.44     31.99 o
  -4  -4  16      117.49       77.84     26.53 o
  -3  -4  16       94.74       64.37     25.97 o
  -2  -4  16        4.25       13.86     10.11 o
  -1  -4  16       35.36       30.06     18.18 o
   0  -4  16        9.47       17.19      9.33 o
   1  -4  16       24.58       28.70     14.62 o
   2  -4  16       11.29       28.21     20.96 o
  -6  -3  16       10.45      141.68     32.41 o
  -5  -3  16       15.59       13.67     10.13 o
  -4  -3  16      122.34      142.66     22.05 o
  -3  -3  16       53.75       40.63     17.89 o
  -2  -3  16       48.78       51.93     17.27 o
  -1  -3  16      137.47      174.52     24.05 o
   0  -3  16       14.37       13.97     12.51 o
   1  -3  16        4.03       24.59     12.56 o
   2  -3  16        1.91      351.86     79.13 o
   3  -3  16       55.20       28.66     23.95 o
  -7  -2  16       50.74       39.86     27.68 o
  -6  -2  16      174.48      102.34     20.11 o
  -5  -2  16       58.86       36.95     21.48 o
  -4  -2  16       54.50       87.17     27.85 o
  -3  -2  16       16.74       12.81      9.45 o
  -2  -2  16      327.13      410.34     26.19 o
  -1  -2  16      103.39      154.39     20.94 o
   0  -2  16        0.07       15.41     11.97 o
   1  -2  16       82.84       83.45     33.75 o
   2  -2  16        0.56       26.34     14.10 o
   3  -2  16       40.97       21.31     17.51 o
   4  -2  16       16.93       49.46     30.46 o
  -7  -1  16      151.41      119.50     44.03 o
  -6  -1  16      109.18       77.85     18.52 o
  -5  -1  16        6.56       17.13     14.24 o
  -4  -1  16       47.22       68.34     15.07 o
  -3  -1  16      110.83      145.40     16.73 o
  -2  -1  16      177.54      179.43     15.00 o
  -1  -1  16        4.16       13.87      8.27 o
   0  -1  16      323.13      352.33     22.05 o
   1  -1  16      134.03      123.72     22.05 o
   2  -1  16        0.83        9.34      6.42 o
   3  -1  16        7.06        8.77      7.24 o
   4  -1  16        6.92       10.10      8.30 o
   5  -1  16       86.25       51.68     16.73 o
  -7   0  16       67.47       68.01     27.11 o
  -6   0  16        7.76       22.21     14.18 o
  -5   0  16      368.31      398.15     27.65 o
  -4   0  16       81.16      115.53     15.97 o
  -3   0  16      264.45      291.28     17.83 o
  -2   0  16       11.68       13.62      8.11 o
  -1   0  16       79.50       87.32     11.27 o
   0   0  16      578.41      689.45     28.47 o
   1   0  16       11.85       16.94      6.20 o
   2   0  16       61.32       48.21      9.61 o
   3   0  16       52.96       53.33     16.78 o
   4   0  16       16.29       23.77     11.41 o
   5   0  16       21.03       19.70     12.30 o
   6   0  16       12.55       28.06     14.94 o
  -7   1  16        1.46       25.31     18.33 o
  -6   1  16       48.20       57.16     22.10 o
  -5   1  16      234.34      257.16     22.74 o
  -4   1  16      137.08      145.68     29.65 o
  -3   1  16      119.76      144.05     14.31 o
  -2   1  16      295.41      304.27     15.00 o
  -1   1  16      179.63      188.93     12.44 o
   0   1  16       89.75      100.15     11.54 o
   1   1  16        4.44       13.47      4.79 o
   2   1  16      289.06      296.06     83.21 o
   3   1  16       51.29       34.15      6.98 o
   4   1  16        1.89       16.32      7.94 o
   5   1  16       25.03       33.93     13.69 o
   6   1  16       14.37       19.90     10.36 o
  -7   2  16        4.65       17.22     13.83 o
  -6   2  16       35.67       29.68     18.13 o
  -5   2  16       27.50       26.57     15.59 o
  -4   2  16       21.30       23.75     12.34 o
  -3   2  16      824.52      899.96     37.11 o
  -2   2  16      112.76      122.98     10.64 o
  -1   2  16       97.05       83.21     11.40 o
   0   2  16      137.85       98.43     12.60 o
   1   2  16      363.73      417.42     46.96 o
   2   2  16      413.56      501.36    167.31 o
   3   2  16        1.16       11.16      7.07 o
   4   2  16      147.73      151.69     14.58 o
   5   2  16       30.17       24.76      9.19 o
   6   2  16        1.70       13.91      9.31 o
   7   2  16       19.39        9.42      7.40 o
  -7   3  16        0.02       15.79     14.19 o
  -6   3  16       14.57       41.71     34.49 o
  -5   3  16        4.81       45.23     19.02 o
  -4   3  16      232.78      258.33     20.94 o
  -3   3  16      418.58      464.53     25.02 o
  -2   3  16       24.69       23.27      8.65 o
  -1   3  16      335.53      346.49     84.61 o
   0   3  16      162.65      144.83     51.02 o
   1   3  16      299.82      283.57     65.73 o
   2   3  16        7.82        9.15      4.54 o
   3   3  16        1.40       11.22      5.15 o
   4   3  16      187.62      156.65     55.55 o
   5   3  16       18.67       16.88      7.68 o
   6   3  16       37.20       34.81     17.51 o
   7   3  16        1.32       10.64      8.02 o
  -7   4  16       36.16       40.85     28.92 o
  -6   4  16       26.54       57.07     24.98 o
  -5   4  16        2.23       20.26     16.39 o
  -4   4  16      122.94      110.52     23.91 o
  -3   4  16       14.68       21.54     15.88 o
  -2   4  16      303.95      243.05     76.54 o
  -1   4  16     1016.84      986.75    283.23 o
   0   4  16       50.47       35.04      8.28 o
   1   4  16        6.96       19.64     33.70 o
   2   4  16      353.22      387.86    125.44 o
   3   4  16      390.67      355.11    108.75 o
   4   4  16      208.22      209.09     89.56 o
   5   4  16        4.08        7.05      4.07 o
   6   4  16       72.50       98.64     19.21 o
   7   4  16        0.33       24.09     15.77 o
  -6   5  16        4.04       23.76     16.70 o
  -5   5  16        1.29       33.62     24.53 o
  -4   5  16        0.49       17.01     13.90 o
  -3   5  16        4.45       15.11      7.38 o
  -2   5  16      252.61      209.59     93.02 o
  -1   5  16      882.85      746.22    314.32 o
   0   5  16       76.16       80.86     33.41 o
   1   5  16      519.30      517.19    153.60 o
   2   5  16       89.25       90.29     13.27 o
   3   5  16       54.44       47.29     14.93 o
   4   5  16        0.01       12.14      6.73 o
   5   5  16      100.48       77.78     30.21 o
   6   5  16      103.08       63.55     27.19 o
   7   5  16        0.21       12.90      9.54 o
   8   5  16       18.57       16.26     11.78 o
  -6   6  16       63.01       25.03     20.31 o
  -5   6  16        1.90       20.67     11.40 o
  -4   6  16       64.73       81.31     18.37 o
  -3   6  16        2.78       11.03      9.14 o
  -2   6  16       45.86       18.72      7.12 o
  -1   6  16        0.94        9.96      5.16 o
   0   6  16      659.06      529.11    222.56 o
   1   6  16      607.68      544.27    212.71 o
   2   6  16       26.19       16.98      7.04 o
   3   6  16       43.17       25.80     15.17 o
   4   6  16      151.33       70.14     29.55 o
   5   6  16      205.46      205.90     19.08 o
   6   6  16       81.06       39.51     17.53 o
   7   6  16        1.37       18.21     14.06 o
   8   6  16       16.41       17.68     12.38 o
  -5   7  16       34.84       47.22     18.52 o
  -4   7  16       10.70       28.53     11.81 o
  -3   7  16        7.23       14.28      7.15 o
  -2   7  16        2.90       16.58      7.38 o
  -1   7  16       11.88       24.66     10.83 o
   0   7  16      249.68      198.96     86.28 o
   1   7  16      237.88      235.38    118.69 o
   2   7  16      325.92      253.60    144.06 o
   3   7  16      275.68      212.97    139.95 o
   4   7  16      134.12      129.46     23.71 o
   5   7  16       18.90       15.51     11.66 o
   6   7  16       11.76       21.37     12.45 o
   7   7  16       36.34       12.74      9.87 o
  -4   8  16       80.00       33.51     17.75 o
  -3   8  16        4.94       18.26      9.52 o
  -2   8  16        7.47       20.36      8.98 o
  -1   8  16        5.82       14.55      8.14 o
   0   8  16       16.34       14.23      7.88 o
   1   8  16      183.21      130.72     42.46 o
   2   8  16      220.42      160.12     70.23 o
   3   8  16      248.34      187.67     35.25 o
   4   8  16       33.08       26.75     14.05 o
   5   8  16       46.19       24.87     15.19 o
   6   8  16      126.41      193.97     97.52 o
   7   8  16       68.95       37.37     30.16 o
  -3   9  16       53.58       34.00     42.10 o
  -2   9  16        0.01       14.59      8.20 o
  -1   9  16        4.35       12.79     10.57 o
   0   9  16        0.52       11.23      9.54 o
   1   9  16       21.27       13.29      8.88 o
   2   9  16       58.14       61.90     16.79 o
   3   9  16       30.53      253.47    415.92 o
   4   9  16      367.03      347.50    128.62 o
   5   9  16       58.90       50.98     39.93 o
   6   9  16       10.26       11.96      9.24 o
   7   9  16        2.70       11.33      8.78 o
  -2  10  16       46.72       34.59     35.87 o
  -1  10  16       75.37       50.69     16.66 o
   0  10  16       17.10       16.01     11.73 o
   1  10  16        0.01       11.49      9.78 o
   2  10  16       18.34       13.07     10.77 o
   3  10  16       63.40       31.70     19.03 o
   4  10  16      187.35       70.17     46.05 o
   5  10  16       70.75       41.13     18.45 o
   6  10  16        5.51       10.10      8.81 o
   0  11  16        2.83       10.13      8.59 o
   1  11  16        5.32       22.39     13.59 o
   2  11  16       15.46       35.01     20.16 o
   3  11  16        2.60       15.18     12.54 o
   4  11  16       11.15       15.16     11.74 o
  -2  -4  17       91.26      103.00     62.66 o
  -1  -4  17       57.51      192.39     32.14 o
  -4  -3  17        0.06      113.45     66.56 o
  -3  -3  17       55.63       30.20     16.01 o
  -2  -3  17      155.68      163.60     23.08 o
  -1  -3  17        8.12       17.74     12.54 o
   0  -3  17        1.93       56.66     44.77 o
   1  -3  17       32.83       33.87     24.31 o
   2  -3  17      138.71      119.49     42.50 o
  -5  -2  17        3.57       48.17     39.08 o
  -4  -2  17       25.46       12.94      9.71 o
  -3  -2  17      150.57      168.77     20.11 o
  -2  -2  17      172.58      168.19     19.63 o
  -1  -2  17       21.44       35.32     20.61 o
   0  -2  17      170.52      188.57     27.30 o
   1  -2  17       37.61       47.40     22.99 o
   2  -2  17       34.55       58.14     31.72 o
   3  -2  17        6.88       18.07     16.39 o
  -6  -1  17       35.04      102.39     34.83 o
  -5  -1  17       10.80       15.70     13.68 o
  -4  -1  17       12.93       18.12     15.10 o
  -3  -1  17       13.90       15.83     10.08 o
  -2  -1  17       44.23       66.74     21.56 o
  -1  -1  17      377.02      428.66     38.01 o
   0  -1  17      173.92      199.62     35.11 o
   1  -1  17        0.05       14.30     12.34 o
   2  -1  17       40.60       54.94     32.48 o
   3  -1  17       25.95       13.61     11.96 o
   4  -1  17      210.73      302.99     55.71 o
  -6   0  17       72.91       46.71     20.11 o
  -5   0  17       35.44       46.51     18.88 o
  -4   0  17        1.05       17.33     14.59 o
  -3   0  17        2.14       17.79     14.61 o
  -2   0  17        8.42       11.44      8.15 o
  -1   0  17      453.20      507.33     20.94 o
   0   0  17       91.45       82.56     14.93 o
   1   0  17      151.01      215.23     21.15 o
   2   0  17      280.61      308.72     31.93 o
   3   0  17        1.55       28.36     22.97 o
   5   0  17        3.69       13.83     12.83 o
  -6   1  17       16.80       21.50     14.35 o
  -5   1  17        9.53       18.90     16.03 o
  -4   1  17      294.15      341.56     36.08 o
  -3   1  17       14.02       24.76     13.33 o
  -2   1  17       21.66       28.23     13.16 o
  -1   1  17        5.76       24.28     10.43 o
   0   1  17      164.23      188.38     15.41 o
   1   1  17      651.69      725.52     41.81 o
   2   1  17       93.04      113.07     20.86 o
   3   1  17        8.50       35.49     31.07 o
   4   1  17       54.68       43.48     14.23 o
   5   1  17       16.41       19.67      8.75 o
  -6   2  17        1.24       19.93     16.61 o
  -5   2  17      144.94      156.53     30.06 o
  -4   2  17      312.54      305.15     34.21 o
  -3   2  17        0.70       13.36      9.83 o
  -2   2  17        7.76       28.52     12.65 o
  -1   2  17        5.80       31.85     11.79 o
   0   2  17       89.87      109.01     14.24 o
   1   2  17      384.47      415.06     40.64 o
   2   2  17       11.44       41.62     19.71 o
   3   2  17      375.79      390.72     48.42 o
   4   2  17      118.69       81.26     52.46 o
   5   2  17        0.87       21.66     15.99 o
   6   2  17       18.36       19.15     14.10 o
  -6   3  17       17.06       20.47     16.52 o
  -5   3  17       14.65       14.32     11.42 o
  -4   3  17        8.81       16.34     12.20 o
  -3   3  17       40.18       33.38     14.67 o
  -2   3  17      235.42      278.38     21.01 o
  -1   3  17      128.64      172.94     17.28 o
   0   3  17       12.08       26.78     17.06 o
   1   3  17        3.69       16.61     10.78 o
   2   3  17      145.91      134.18     96.78 o
   3   3  17      551.47      607.68     46.58 o
   4   3  17       20.73       15.56     10.07 o
   5   3  17       17.40       17.04     10.05 o
   6   3  17       80.27       61.10     19.84 o
  -6   4  17       67.18       62.44     28.08 o
  -5   4  17       11.02       41.92     18.74 o
  -4   4  17       25.60       14.48     11.02 o
  -3   4  17      236.41      274.38     23.64 o
  -2   4  17      336.67      366.97     22.88 o
  -1   4  17        0.81       14.01     12.00 o
   0   4  17       30.22       28.52     22.00 o
   1   4  17       25.50       20.72     11.34 o
   2   4  17      123.32      107.43     60.28 o
   3   4  17      116.18       69.52     12.02 o
   4   4  17       75.17       41.85     21.12 o
   5   4  17      237.23      173.44     34.69 o
   6   4  17       45.13       25.78     11.80 o
   7   4  17        9.20       10.46      8.28 o
  -6   5  17       66.19      164.00     40.50 o
  -5   5  17        0.62       15.50     13.59 o
  -4   5  17        1.01       16.26     14.26 o
  -3   5  17       16.01       29.90     17.58 o
  -2   5  17       20.27       51.76     21.54 o
  -1   5  17       94.10      129.97     20.04 o
   0   5  17      176.92      161.58     84.08 o
   1   5  17       98.84      106.33     56.49 o
   2   5  17        0.09       11.29      5.66 o
   3   5  17       93.76       50.03     12.27 o
   4   5  17      203.55      121.94     28.66 o
   5   5  17      204.91      268.86     32.07 o
   6   5  17        0.79       10.72      8.24 o
   7   5  17       47.99        9.70      7.95 o
  -5   6  17        0.18       15.62     12.63 o
  -4   6  17      141.58      116.97     20.18 o
  -3   6  17        3.11       15.32     11.62 o
  -2   6  17       40.47       36.71     15.36 o
  -1   6  17      307.29      277.06    158.32 o
   0   6  17      303.22      231.52    119.76 o
   1   6  17       41.20       21.23      8.53 o
   2   6  17       12.94       18.84      7.81 o
   3   6  17        2.77       12.23      6.04 o
   4   6  17       74.09       52.58     18.33 o
   5   6  17       27.78       18.14     11.82 o
   6   6  17       72.49       30.60     22.34 o
   7   6  17      130.42      554.50     96.62 o
  -5   7  17       25.49       54.23     33.89 o
  -4   7  17      113.55       69.24     31.94 o
  -3   7  17        0.51       19.05     16.12 o
  -2   7  17        1.04       13.87      9.23 o
  -1   7  17        0.25       11.95      9.55 o
   0   7  17       47.95       17.84     10.33 o
   1   7  17      252.89      163.33     55.93 o
   2   7  17      232.84      104.23     21.33 o
   3   7  17        1.10       10.34      5.97 o
   4   7  17       75.24       62.74     19.97 o
   5   7  17      104.74       46.56     18.26 o
   6   7  17       86.98      123.29     61.79 o
   7   7  17       64.43       33.00     18.17 o
  -3   8  17        0.15       46.93     32.00 o
  -2   8  17       82.14       99.23     23.50 o
  -1   8  17       21.50       16.59     10.53 o
   0   8  17       20.86       18.68      8.12 o
   1   8  17      246.94      239.50    115.23 o
   2   8  17      141.35       61.11     25.63 o
   3   8  17       57.05       45.72     17.08 o
   4   8  17        1.80       14.12     11.47 o
   5   8  17        5.51       14.45     11.63 o
   6   8  17       12.85       22.58     13.05 o
  -2   9  17       27.15       19.48     12.43 o
  -1   9  17        3.56       21.65     12.90 o
   0   9  17        0.77       26.14     16.03 o
   1   9  17       15.80       35.49     16.10 o
   2   9  17       22.17       31.80     22.57 o
   3   9  17      159.90       60.67     45.80 o
   4   9  17       71.05       23.96     14.36 o
   5   9  17        1.95       14.26     11.79 o
  -1  10  17        3.41       13.25     10.08 o
   0  10  17       13.35        8.27      6.91 o
   1  10  17        4.83       27.69     16.07 o
   2  10  17       55.40       24.99     16.40 o
   3  10  17      104.44       40.68     32.58 o
   4  10  17        2.25       16.14     12.90 o
  -3  -2  18       15.36       37.38     33.46 o
  -2  -2  18       87.10       65.67     26.84 o
  -1  -2  18       59.89       65.24     20.18 o
   0  -2  18       18.59       20.36     14.67 o
   1  -2  18        4.68       97.48     53.19 o
  -4  -1  18        1.63       45.92     31.54 o
  -3  -1  18       30.54       39.74     21.13 o
  -2  -1  18      155.01      166.42     33.24 o
  -1  -1  18       33.68       25.28     16.12 o
   0  -1  18       47.05       45.77     22.86 o
   1  -1  18       90.59       67.50     35.64 o
   2  -1  18       41.98       51.62     29.61 o
  -5   0  18       58.52      110.35     32.28 o
  -4   0  18       10.33       21.18     18.66 o
  -3   0  18       25.30       21.95     15.43 o
  -2   0  18       70.84       68.88     18.11 o
  -1   0  18        5.37       17.38     13.50 o
   0   0  18      191.75      229.52     86.12 o
   1   0  18      102.21       96.95     25.99 o
   2   0  18        4.89       30.30     22.34 o
   3   0  18        1.58       28.10     22.36 o
  -5   1  18       47.05       24.47     19.55 o
  -4   1  18       56.39       41.57     18.79 o
  -3   1  18        0.30       18.56     11.93 o
  -2   1  18       30.98       18.34     15.10 o
  -1   1  18       90.99      107.19     31.38 o
   0   1  18      277.48      326.69     30.48 o
   1   1  18       18.36       22.87     16.23 o
   2   1  18      106.39      145.69     32.14 o
   3   1  18      115.74       53.26     37.72 o
   4   1  18       33.68       59.54     32.24 o
  -5   2  18        4.05       16.07     12.45 o
  -4   2  18       44.93       32.21     16.44 o
  -3   2  18      117.53       99.27     18.38 o
  -2   2  18        2.08       13.72      9.66 o
  -1   2  18       18.49       21.96     13.30 o
   0   2  18       87.53      103.44     19.49 o
   1   2  18       13.68       21.20     15.06 o
   2   2  18      377.98      403.11     52.94 o
   3   2  18      111.54      176.14     34.56 o
   4   2  18       20.88       19.04     14.24 o
   5   2  18        0.22       14.14     11.51 o
  -5   3  18       21.94       22.01     15.67 o
  -4   3  18       56.05       52.24     20.95 o
  -3   3  18      106.80      130.15     17.76 o
  -2   3  18      131.25      122.02     17.21 o
  -1   3  18        4.24       17.05     13.95 o
   0   3  18        2.15       15.66     10.70 o
   1   3  18      178.48      175.60     24.88 o
   2   3  18      268.19      290.06     32.55 o
   3   3  18        0.27      312.01    522.15 o
   4   3  18      160.68      185.89     29.37 o
   5   3  18       80.44      154.00     27.85 o
  -5   4  18        2.81       15.36     12.58 o
  -4   4  18        6.27       19.38     16.45 o
  -3   4  18       10.14       22.56     14.56 o
  -2   4  18      277.24      334.96     25.85 o
  -1   4  18      161.41      161.70     19.21 o
   0   4  18        2.13       18.14     11.45 o
   1   4  18       52.09       59.60     22.75 o
   2   4  18       14.04       23.94     16.11 o
   3   4  18       58.21      715.98   1184.05 o
   4   4  18      246.29      291.55     66.42 o
   5   4  18       23.14       18.78     14.42 o
  -5   5  18       78.88      120.94     40.45 o
  -4   5  18       28.58       57.72     22.54 o
  -3   5  18        4.25       18.84     13.35 o
  -2   5  18      196.64      269.74     27.65 o
  -1   5  18        0.54       26.53     14.98 o
   0   5  18       23.90       25.44     15.01 o
   1   5  18       12.92       19.49     13.69 o
   2   5  18        6.78       19.17     15.40 o
   3   5  18      152.44      138.36     45.82 o
   4   5  18      118.04       73.10     38.95 o
   5   5  18       57.40       17.37     11.23 o
   6   5  18       88.08       33.09     17.78 o
  -4   6  18       13.98       24.67     17.76 o
  -3   6  18        2.16       18.88     15.92 o
  -2   6  18        5.18       20.24     13.82 o
  -1   6  18       85.43       91.87     24.33 o
   0   6  18      304.79      370.26     35.46 o
   1   6  18      126.12      131.27     36.22 o
   2   6  18       23.78        9.72      7.08 o
   3   6  18       16.01       21.84     13.20 o
   4   6  18       22.30       11.99      9.33 o
   5   6  18       52.08       23.57     14.38 o
   6   6  18       62.59       22.84     12.90 o
  -4   7  18        0.41       34.76     26.38 o
  -3   7  18       64.26       59.36     25.77 o
  -2   7  18        4.88       17.64     14.85 o
  -1   7  18       10.24       58.89     27.19 o
   0   7  18      178.17      191.17     30.41 o
   1   7  18        0.10       14.29     11.46 o
   2   7  18       49.64       26.34     13.81 o
   3   7  18       51.74       19.81     11.73 o
   4   7  18       44.29       19.91     11.97 o
   5   7  18       68.59       35.65     18.36 o
  -2   8  18        1.10       20.46     16.88 o
  -1   8  18        0.27       15.68     13.45 o
   0   8  18        1.83       13.52      9.79 o
   1   8  18       23.73       11.85      8.22 o
   2   8  18      219.61       79.74     58.55 o
   3   8  18       37.06       28.60     15.90 o
   4   8  18       13.12       20.37     17.95 o
   5   8  18        4.18        7.98      6.53 o
   0   9  18        2.94       14.93     11.03 o
   1   9  18       18.66       22.69     13.50 o
   2   9  18       69.05       64.07     17.21 o
   3   9  18        5.79       28.99     23.86 o
   4   9  18      117.36       18.04     12.10 o
  -2  -1  19        7.93      187.63     53.84 o
  -1  -1  19      110.05      197.50     54.95 o
   0  -1  19       50.97       58.38     37.82 o
  -3   0  19        6.51       71.18     32.21 o
  -2   0  19        2.03       18.45     14.94 o
  -1   0  19       91.53      103.24     24.40 o
   0   0  19        1.36       14.40     11.56 o
   1   0  19       13.74       15.88     14.58 o
  -4   1  19        3.50       47.60     26.24 o
  -3   1  19       12.73       15.97     12.14 o
  -2   1  19        0.25       14.72     12.88 o
  -1   1  19       59.17       50.40     20.49 o
   0   1  19       45.13       26.44     14.53 o
   1   1  19      151.99      109.41     49.20 o
   2   1  19       35.28       19.25     16.78 o
  -4   2  19       36.27       47.52     28.06 o
  -3   2  19       31.42       17.30     12.16 o
  -2   2  19       45.15       24.46     14.53 o
  -1   2  19        9.66       17.00     12.06 o
   0   2  19       16.68       23.33     15.82 o
   1   2  19      148.21      145.71     30.55 o
   2   2  19       15.93       32.46     19.57 o
   3   2  19       49.07       30.47     21.26 o
  -4   3  19        9.25       15.83     12.72 o
  -3   3  19      151.67      153.61     30.89 o
  -2   3  19        4.48       17.78     12.38 o
  -1   3  19        3.87       24.58     20.99 o
   0   3  19        4.68       23.10     14.52 o
   1   3  19       37.80       35.60     19.96 o
   2   3  19       24.14       30.55     23.82 o
   3   3  19      184.16      175.96     29.44 o
  -4   4  19       22.65       26.77     23.18 o
  -3   4  19       71.32       35.82     23.30 o
  -2   4  19       48.33       39.12     18.18 o
  -1   4  19       27.03       33.94     15.13 o
   0   4  19        1.02       26.66     21.26 o
   1   4  19        0.41       15.26     12.03 o
   2   4  19       65.29       44.91     29.01 o
   3   4  19      125.66       45.60     21.88 o
   4   4  19       25.38       16.66     12.20 o
  -4   5  19        1.31       41.95     25.86 o
  -3   5  19        1.60       16.40     14.77 o
  -2   5  19        4.17       18.33     15.47 o
  -1   5  19      122.95      163.01     33.59 o
   0   5  19       14.29       12.43      9.74 o
   1   5  19       20.71       35.19     20.04 o
   2   5  19       53.95       60.76     26.74 o
   3   5  19        4.59       18.04     15.42 o
   4   5  19       50.47       28.72     17.29 o
  -3   6  19       16.22       30.76     19.09 o
  -2   6  19        7.12       18.81     13.53 o
  -1   6  19      132.32      126.86     31.65 o
   0   6  19       10.25       20.08     16.95 o
   1   6  19       37.28       90.57     26.95 o
   2   6  19        4.27       32.97     19.20 o
   3   6  19        2.37       22.57     18.19 o
   4   6  19       88.28       40.98     33.13 o
  -2   7  19        3.36       12.48     11.53 o
  -1   7  19        0.05       31.15     20.32 o
   0   7  19       27.16       26.08     17.02 o
   1   7  19      128.85       96.03     35.51 o
   2   7  19        4.25       10.78      9.97 o
   3   7  19        2.36       52.48     32.23 o
  -1   8  19        3.17       23.40     16.87 o
   0   8  19       30.61       20.61     16.12 o
   1   8  19       21.64       28.11     18.45 o
   2   8  19        1.38       18.32     15.70 o
  -2   2  20        0.34      138.52     52.22 o
  -1   2  20        0.74      128.84     31.17 o
   0   2  20       13.78      158.45     34.49 o
  -2   3  20        2.15       72.23     50.67 o
  -1   3  20        0.78       25.76     24.40 o
   0   3  20        3.05       13.01     11.02 o
  -2   4  20       63.42       93.20     49.33 o
  -1   4  20        9.42       22.28     20.40 o
   0   4  20        0.32       12.00      9.57 o
   1   4  20        5.57       14.00     12.09 o
  -2   5  20      106.34      196.48     66.02 o
  -1   5  20        3.01       14.22     13.10 o
   0   5  20        1.29       12.65     11.40 o
   1   5  20        0.48       17.21     15.11 o
  -1   6  20       57.96       33.46     23.35 o
   0   6  20       24.28       59.13     33.68 o
   1   6  20        2.53       31.23     24.67 o
   1   7  20        1.51       58.48     29.91 o
 
